# Supplementary material for: Nicotinium hydrogen sulfate
Source: Acta Crystallogr Sect E Struct Rep Online. 2009 Sep 5;65(Pt 10):o2350. doi: 10.1107/S1600536809034928 (PMC2970485; doi:10.1107/S1600536809034928)
Supplement: Supplementary file 2 [file e-65-o2350-Isup2.hkl]

# 
# h,k,l, Fc-squared, Fo-squared, sigma(Fo-squared) and status flag 
# 
data_I
_shelx_title ' 1 in P2(1)/c' 
_shelx_refln_list_code          4 
_shelx_F_calc_maximum      136.33 
_exptl_crystal_F_000       456.00 
_reflns_d_resolution_high  0.7702 
 
loop_ 
 _symmetry_equiv_pos_as_xyz 
 'x, y, z' 
 '-x, y+1/2, -z+1/2' 
 '-x, -y, -z' 
 'x, -y-1/2, z-1/2' 
 
_cell_length_a     8.2654 
_cell_length_b    11.5445 
_cell_length_c     9.4669 
_cell_angle_alpha  90.000 
_cell_angle_beta  109.434 
_cell_angle_gamma  90.000 
 
_shelx_F_squared_multiplier     1.000 
 
loop_ 
 _refln_index_h 
 _refln_index_k 
 _refln_index_l 
 _refln_F_squared_calc 
 _refln_F_squared_meas 
 _refln_F_squared_sigma 
 _refln_observed_status 
   3   0   0      147.85      154.11      2.59 o 
   4   0   0      546.05      532.66     20.89 o 
   5   0   0      188.00      207.94      4.50 o 
   6   0   0     2605.88     2502.28     46.74 o 
   7   0   0       45.32       50.49      3.24 o 
   8   0   0      684.30      700.08     23.46 o 
   9   0   0       15.70       18.19      2.19 o 
  10   0   0       25.09       28.75      5.57 o 
   1   1   0      890.95      935.68      6.98 o 
   2   1   0       63.84       68.19      0.86 o 
   3   1   0     1767.90     1523.28     13.44 o 
   4   1   0        7.15        9.54      0.82 o 
   5   1   0     2280.43     2167.73     25.13 o 
   6   1   0        2.59        6.92      1.12 o 
   7   1   0      589.21      566.92      9.07 o 
   8   1   0        7.08        7.97      0.99 o 
   9   1   0       12.38       17.71      1.73 o 
  10   1   0       12.05        9.39      3.30 o 
   0   2   0     6018.07     4714.94     47.41 o 
   1   2   0        0.13        3.65      0.40 o 
   2   2   0     3754.09     3394.82     19.06 o 
   3   2   0      146.58      164.92      3.55 o 
   4   2   0     1923.19     1981.75     24.33 o 
   5   2   0      400.78      413.18      5.44 o 
   6   2   0     1059.61     1047.25     14.27 o 
   7   2   0       96.12       94.39      2.30 o 
   8   2   0      443.63      446.49     10.72 o 
   9   2   0        0.27       -0.74      1.03 o 
  10   2   0      178.12      185.54     10.70 o 
   1   3   0    10712.13     8969.96    217.26 o 
   2   3   0      235.82      237.92      2.53 o 
   3   3   0     3728.53     3706.00     34.48 o 
   4   3   0      148.65      158.99      2.90 o 
   5   3   0      562.51      570.22      8.21 o 
   6   3   0        0.32        1.37      0.89 o 
   7   3   0      125.17      123.66      3.90 o 
   8   3   0        0.05        1.29      0.93 o 
   9   3   0       21.99       20.78      1.97 o 
   0   4   0        2.58        3.32      0.56 o 
   1   4   0      188.45      219.97      4.27 o 
   2   4   0     4094.93     4104.88     53.40 o 
   3   4   0      606.94      648.86      8.57 o 
   4   4   0     2755.60     2808.48     25.03 o 
   5   4   0       80.25       84.24      2.09 o 
   6   4   0        2.80        2.23      0.65 o 
   7   4   0        6.46        7.71      1.26 o 
   8   4   0       37.21       42.14      2.47 o 
   9   4   0        0.78        3.75      1.37 o 
   1   5   0     1912.48     2061.67     22.11 o 
   2   5   0      250.79      267.63      9.95 o 
   3   5   0      310.18      318.25      9.81 o 
   4   5   0      229.93      256.39      5.68 o 
   5   5   0        0.54        0.90      0.89 o 
   6   5   0       50.43       50.17      2.51 o 
   7   5   0       61.39       49.17      2.49 o 
   8   5   0        0.00        1.22      1.22 o 
   9   5   0        7.69        9.56      1.88 o 
   0   6   0      267.75      322.00     20.12 o 
   1   6   0        0.01        1.88      0.75 o 
   2   6   0      103.17      125.77      3.15 o 
   3   6   0        1.85        3.29      1.28 o 
   4   6   0       10.28       15.06      1.23 o 
   5   6   0        0.45        3.05      0.95 o 
   6   6   0       26.25       29.96      1.73 o 
   7   6   0        2.35        3.03      1.27 o 
   8   6   0       77.48       79.48      3.59 o 
   9   6   0        5.35        5.10      1.74 o 
   1   7   0      137.91      149.42      3.32 o 
   2   7   0        1.50        3.09      0.37 o 
   3   7   0        9.99        6.87      1.13 o 
   4   7   0      147.63      153.86      4.21 o 
   5   7   0      174.73      170.30      4.57 o 
   6   7   0       53.21       54.11      2.76 o 
   7   7   0      332.29      328.20      9.37 o 
   8   7   0        3.49        3.80      1.38 o 
   0   8   0       38.31       41.89      2.31 o 
   1   8   0        7.29        8.27      0.62 o 
   2   8   0      611.83      598.13      8.62 o 
   3   8   0       19.12       16.59      1.44 o 
   4   8   0      385.77      367.88      8.22 o 
   5   8   0        0.36        0.84      1.06 o 
   6   8   0       13.19       17.00      1.70 o 
   7   8   0        5.50        8.50      1.49 o 
   8   8   0        0.15        0.71      1.20 o 
   1   9   0      373.08      369.18      8.54 o 
   2   9   0      114.92      123.54      2.90 o 
   3   9   0     2054.96     2021.98     39.06 o 
   4   9   0       25.49       27.75      1.99 o 
   5   9   0      471.62      464.92     12.28 o 
   6   9   0        2.96        4.22      1.66 o 
   7   9   0       20.89       19.06      2.20 o 
   8   9   0        6.81        7.05      1.64 o 
   0  10   0      137.15      140.68      5.24 o 
   1  10   0        4.82        7.72      0.78 o 
   2  10   0       88.22       87.56      3.50 o 
   3  10   0       17.18       23.27      1.85 o 
   4  10   0       18.33       18.98      1.55 o 
   5  10   0       12.34       15.13      1.90 o 
   6  10   0       32.87       33.93      2.47 o 
   7  10   0        6.53        8.99      1.62 o 
   1  11   0      183.85      189.90      4.48 o 
   2  11   0      135.97      122.48      6.48 o 
   3  11   0      487.78      476.29     11.63 o 
   4  11   0        8.61       11.69      1.58 o 
   5  11   0      243.28      240.46      7.95 o 
   6  11   0        3.81        4.35      1.38 o 
   0  12   0      345.12      335.14     11.78 o 
   1  12   0       16.27       14.11      1.23 o 
   2  12   0      181.93      178.81      5.40 o 
   3  12   0       51.12       44.85      2.52 o 
   4  12   0      106.31      112.37      4.14 o 
   5  12   0        0.18        3.27      2.55 o 
   6  12   0      112.22      112.20      5.09 o 
   1  13   0      224.73      223.78      6.50 o 
   2  13   0       29.38       25.70      2.84 o 
   3  13   0        0.94        3.31      2.18 o 
   4  13   0        0.14       -0.91      1.19 o 
   5  13   0       14.06       15.62      2.23 o 
   0  14   0        8.94       15.54      3.01 o 
   1  14   0        0.08       -1.35      1.48 o 
   2  14   0       18.12       15.93      2.52 o 
   3  14   0        2.14        3.35      1.36 o 
 -10   1   1        0.73        1.97      2.29 o 
  -9   1   1        0.70        1.49      1.06 o 
  -8   1   1      162.91      155.95      3.46 o 
  -7   1   1      198.34      207.60      4.03 o 
  -6   1   1      583.93      608.14     12.22 o 
  -5   1   1       12.01       19.46      1.09 o 
  -4   1   1       45.05       61.00      1.65 o 
  -3   1   1     3010.19     3154.94     42.41 o 
  -2   1   1      233.31      231.97      3.29 o 
  -1   1   1      150.02      139.74      1.93 o 
   1   1   1      596.85      540.06      3.31 o 
   2   1   1       21.05       10.37      0.41 o 
   3   1   1     1705.59     1781.04     17.01 o 
   4   1   1       37.80       47.41      1.12 o 
   5   1   1      397.61      440.78      6.21 o 
   6   1   1      244.24      244.57      5.44 o 
   7   1   1        2.76        1.86      0.67 o 
   8   1   1       45.90       46.28      1.85 o 
   9   1   1        1.54        0.16      0.95 o 
 -10   2   1        6.87       10.92      2.62 o 
  -9   2   1        0.61        0.41      1.04 o 
  -8   2   1        3.05        2.52      0.84 o 
  -7   2   1       73.84       69.71      1.97 o 
  -6   2   1        1.06        2.04      0.56 o 
  -5   2   1       34.15       48.59      1.26 o 
  -4   2   1        9.84        8.86      0.51 o 
  -3   2   1      154.87      204.08      3.68 o 
  -2   2   1      484.97      496.64     10.58 o 
  -1   2   1     2914.34     2611.22     27.30 o 
   0   2   1        0.74        6.04      0.25 o 
   1   2   1        0.98        3.62      0.61 o 
   2   2   1       53.99       69.22      0.94 o 
   3   2   1      291.17      356.03      3.81 o 
   4   2   1      440.45      468.91      5.65 o 
   5   2   1      417.11      389.50      5.35 o 
   6   2   1      277.00      282.14      4.78 o 
   7   2   1       56.31       53.47      1.72 o 
   8   2   1       15.48       16.06      1.66 o 
   9   2   1       20.46       17.48      2.52 o 
 -10   3   1        1.26        0.95      1.30 o 
  -9   3   1       24.89       27.27      2.28 o 
  -8   3   1       85.72       81.01      3.07 o 
  -7   3   1       61.09       58.89      2.60 o 
  -6   3   1      572.69      581.53      9.23 o 
  -5   3   1        5.16        6.52      0.65 o 
  -4   3   1        0.06        0.95      0.35 o 
  -3   3   1      285.63      320.49      3.03 o 
  -2   3   1       53.81       33.87      0.32 o 
  -1   3   1      633.02      683.29      9.37 o 
   0   3   1     3454.74     3239.26     24.37 o 
   1   3   1        9.11       14.12      0.93 o 
   2   3   1      391.93      340.63      4.08 o 
   3   3   1      551.21      611.23      6.13 o 
   4   3   1      149.91      146.58      2.16 o 
   5   3   1       58.03       54.77      1.40 o 
   6   3   1      672.59      673.83      9.89 o 
   7   3   1      278.39      277.43      5.77 o 
   8   3   1      145.31      143.90      4.75 o 
   9   3   1       66.09       57.45      3.28 o 
 -10   4   1        4.16        4.50      1.64 o 
  -9   4   1       83.96       89.76      4.15 o 
  -8   4   1       78.10       80.33      3.35 o 
  -7   4   1      187.29      186.59      6.21 o 
  -6   4   1      185.09      183.01      4.77 o 
  -5   4   1      154.90      137.26      4.07 o 
  -4   4   1      164.65      172.15      4.30 o 
  -3   4   1      230.82      207.66      3.62 o 
  -2   4   1      830.65      843.26     16.70 o 
  -1   4   1     2986.09     2803.79     31.88 o 
   0   4   1       11.70        8.33      0.49 o 
   1   4   1     1606.93     1500.32     13.78 o 
   2   4   1       35.37       40.94      0.82 o 
   3   4   1       63.16       85.54      2.00 o 
   4   4   1       45.67       40.70      0.94 o 
   5   4   1       38.97       36.04      1.60 o 
   6   4   1        0.02       -0.38      0.70 o 
   7   4   1      191.52      193.02      5.73 o 
   8   4   1        1.47        1.47      1.08 o 
   9   4   1       31.33       29.17      3.05 o 
  -9   5   1       50.07       50.76      3.00 o 
  -8   5   1      227.48      240.78      7.43 o 
  -7   5   1       21.78       24.41      2.09 o 
  -6   5   1      414.92      432.70      9.52 o 
  -5   5   1        0.01       -0.89      0.89 o 
  -4   5   1      644.72      648.78     11.55 o 
  -3   5   1     1258.06     1285.56     22.37 o 
  -2   5   1        1.42        0.63      0.20 o 
  -1   5   1       43.12       45.83      1.35 o 
   0   5   1      528.26      620.74      6.22 o 
   1   5   1      406.00      480.40      5.16 o 
   2   5   1      682.36      696.71      6.68 o 
   3   5   1       82.44       73.51      2.09 o 
   4   5   1     1479.68     1468.00     71.77 o 
   5   5   1       26.47       25.56      1.16 o 
   6   5   1      139.58      145.66      4.49 o 
   7   5   1        4.21        6.44      1.23 o 
   8   5   1       12.75       13.85      1.83 o 
   9   5   1       15.27       18.02      3.31 o 
  -9   6   1       25.94       33.10      2.60 o 
  -8   6   1       23.77       24.73      2.12 o 
  -7   6   1       11.38       11.78      1.51 o 
  -6   6   1        2.93        2.08      1.09 o 
  -5   6   1      207.85      215.58      5.59 o 
  -4   6   1       32.49       33.27      1.75 o 
  -3   6   1     1289.99     1324.88     35.24 o 
  -2   6   1        2.49        7.83      0.46 o 
  -1   6   1      400.26      430.70      5.87 o 
   0   6   1        1.45        5.09      0.46 o 
   1   6   1     1178.98     1232.33     13.56 o 
   2   6   1      446.37      397.03      4.76 o 
   3   6   1     1220.12     1225.70     16.37 o 
   4   6   1      550.42      557.97      8.41 o 
   5   6   1      117.53      123.83      3.79 o 
   6   6   1      231.07      246.55      6.57 o 
   7   6   1      197.02      209.34      6.57 o 
   8   6   1      112.24      113.33      6.44 o 
  -9   7   1       68.81       62.45      3.90 o 
  -8   7   1      109.38      115.10      4.95 o 
  -7   7   1       45.73       52.68      3.05 o 
  -6   7   1      109.05      124.46      4.18 o 
  -5   7   1       61.83       67.11      2.77 o 
  -4   7   1      711.17      696.51     13.54 o 
  -3   7   1       56.99       57.62      2.05 o 
  -2   7   1      382.18      364.48      4.95 o 
  -1   7   1       13.19       15.43      0.59 o 
   0   7   1       38.85       32.83      1.03 o 
   1   7   1       54.56       53.93      1.18 o 
   2   7   1      708.61      734.01     13.37 o 
   3   7   1       72.62       72.83      1.89 o 
   4   7   1      150.09      151.95      3.22 o 
   5   7   1       73.65       71.18      2.74 o 
   6   7   1       15.55       15.20      1.64 o 
   7   7   1        1.89        0.74      1.57 o 
   8   7   1       33.47       41.05      3.06 o 
  -8   8   1        4.89        3.98      1.50 o 
  -7   8   1       57.32       68.27      3.92 o 
  -6   8   1        0.16       -0.56      1.05 o 
  -5   8   1      211.65      218.87      9.05 o 
  -4   8   1      579.24      613.85     13.35 o 
  -3   8   1      654.76      663.46     13.10 o 
  -2   8   1      329.94      332.17      4.32 o 
  -1   8   1        0.45        0.89      0.45 o 
   0   8   1      188.06      222.72      3.48 o 
   1   8   1       53.04       57.20      1.43 o 
   2   8   1        0.04        1.30      0.95 o 
   3   8   1      318.60      324.33      7.91 o 
   4   8   1      136.97      142.88      6.74 o 
   5   8   1      201.64      217.83      6.03 o 
   6   8   1        5.86        8.07      1.39 o 
   7   8   1       15.81       16.55      1.89 o 
   8   8   1        0.59       -0.31      1.12 o 
  -8   9   1       12.33       16.55      2.14 o 
  -7   9   1        0.91        7.48      5.29 o 
  -6   9   1       47.02       50.51      2.78 o 
  -5   9   1       76.51       78.74      3.38 o 
  -4   9   1       36.95       44.97      2.35 o 
  -3   9   1      242.92      242.35      5.77 o 
  -2   9   1      131.15      124.26      2.65 o 
  -1   9   1      116.81      121.80      4.98 o 
   0   9   1      634.00      616.12      8.80 o 
   1   9   1     1085.95     1031.03     13.96 o 
   2   9   1      673.95      671.20     11.16 o 
   3   9   1      242.00      234.45      4.80 o 
   4   9   1      165.86      168.74      5.17 o 
   5   9   1       50.12       58.20      2.92 o 
   6   9   1       30.87       34.24      2.66 o 
   7   9   1      108.64      111.70      4.91 o 
  -7  10   1       17.19       22.12      2.37 o 
  -6  10   1      185.24      182.78      6.28 o 
  -5  10   1        3.98        2.36      1.43 o 
  -4  10   1      252.70      247.52      6.94 o 
  -3  10   1        3.45        6.63      1.09 o 
  -2  10   1       85.33       78.09      4.21 o 
  -1  10   1      133.07      135.25      2.67 o 
   0  10   1       53.15       48.27      1.54 o 
   1  10   1       50.24       41.56      1.31 o 
   2  10   1        0.36        1.75      1.67 o 
   3  10   1      282.93      257.05      6.91 o 
   4  10   1        0.12       -0.74      0.76 o 
   5  10   1        0.37        0.68      0.92 o 
   6  10   1       18.07       22.56      2.10 o 
   7  10   1       19.52       21.34      2.31 o 
  -7  11   1        1.98        3.18      1.77 o 
  -6  11   1       56.90       59.31      3.65 o 
  -5  11   1        4.04        4.94      1.52 o 
  -4  11   1        1.51        2.12      2.35 o 
  -3  11   1        0.15        1.84      1.20 o 
  -2  11   1       13.28        9.72      1.41 o 
  -1  11   1       24.67       26.21      1.27 o 
   0  11   1       45.98       38.85      1.57 o 
   1  11   1        0.01        0.54      0.72 o 
   2  11   1        0.55        3.56      0.82 o 
   3  11   1       17.12       23.02      2.26 o 
   4  11   1        0.18        3.09      1.35 o 
   5  11   1        0.33       -0.47      1.20 o 
   6  11   1        1.06        1.29      1.45 o 
  -6  12   1        0.05       -1.56      1.56 o 
  -5  12   1        9.88        9.65      1.57 o 
  -4  12   1       49.33       47.31      3.09 o 
  -3  12   1       88.47       79.43      3.37 o 
  -2  12   1        1.96        3.49      1.10 o 
  -1  12   1        0.39       -0.18      0.79 o 
   0  12   1      167.30      152.27      3.38 o 
   1  12   1        1.94        2.76      1.08 o 
   2  12   1       50.03       42.88      2.34 o 
   3  12   1       36.83       39.22      2.51 o 
   4  12   1        5.88        9.25      1.78 o 
   5  12   1        0.01        0.49      1.25 o 
  -5  13   1        0.34        1.16      1.49 o 
  -4  13   1       88.54       86.80      3.93 o 
  -3  13   1        9.33       12.23      1.71 o 
  -2  13   1       71.55       73.40      3.29 o 
  -1  13   1       12.43       13.09      1.54 o 
   0  13   1       53.34       57.27      2.88 o 
   1  13   1        3.18        6.78      1.46 o 
   2  13   1      111.37      113.20      4.54 o 
   3  13   1        3.78        9.86      2.68 o 
   4  13   1       65.85       61.40      3.65 o 
  -3  14   1        6.52        7.51      1.55 o 
  -2  14   1        3.68        5.25      1.95 o 
  -1  14   1       95.35       97.92      5.02 o 
   0  14   1       93.24       70.45     47.01 o 
   1  14   1       76.72       83.97      6.20 o 
   2  14   1       93.88       91.70      5.17 o 
   3  14   1       46.04       46.30      3.06 o 
 -10   0   2       47.61       56.35      7.54 o 
  -9   0   2        2.43        2.69      1.05 o 
  -8   0   2       92.85       88.33      3.31 o 
  -7   0   2      490.05      488.55     10.73 o 
  -6   0   2      299.93      314.16      7.86 o 
  -5   0   2      129.71      169.00      3.54 o 
  -4   0   2     3704.64     3582.59     49.36 o 
  -3   0   2    11568.58    10749.51    133.71 o 
  -2   0   2    18586.60    14218.47    211.30 o 
  -1   0   2      838.70      797.38      6.24 o 
   0   0   2     5135.71     4712.27    179.01 o 
   1   0   2     2902.13     2462.50     35.00 o 
   2   0   2        7.22       10.78      0.63 o 
   3   0   2       52.00       41.51      1.64 o 
   4   0   2      259.31      279.13      5.53 o 
   5   0   2      407.51      399.45      8.52 o 
   6   0   2      399.85      403.25      9.23 o 
   7   0   2      288.95      290.07      8.14 o 
   8   0   2       28.10       27.18      2.30 o 
   9   0   2       35.95       44.06      5.91 o 
 -10   1   2       35.63       32.41      7.19 o 
  -9   1   2      117.98      117.66      4.10 o 
  -8   1   2      337.88      313.26      5.73 o 
  -7   1   2      711.80      714.82     10.54 o 
  -6   1   2      574.52      582.57      7.82 o 
  -5   1   2      293.60      286.05      3.81 o 
  -4   1   2     1137.15     1176.52     11.96 o 
  -3   1   2      481.01      553.34      5.04 o 
  -2   1   2    15894.59    12299.63    123.93 o 
  -1   1   2      281.02      278.13      2.14 o 
   0   1   2     7705.77     6392.26     41.89 o 
   1   1   2     1023.63     1014.48      8.91 o 
   2   1   2      215.21      251.43      2.65 o 
   3   1   2       20.87       17.72      1.30 o 
   4   1   2      419.63      397.74      5.22 o 
   5   1   2       96.57       89.52      2.08 o 
   6   1   2     1081.87     1067.06     16.09 o 
   7   1   2       82.68       80.04      2.57 o 
   8   1   2       92.28       90.58      2.84 o 
   9   1   2        7.48        8.15      2.88 o 
 -10   2   2       36.48       37.64      3.30 o 
  -9   2   2        3.62        7.12      1.59 o 
  -8   2   2       45.58       49.95      3.21 o 
  -7   2   2       78.60       74.59      1.90 o 
  -6   2   2      243.85      261.30      6.28 o 
  -5   2   2      197.63      191.56      2.62 o 
  -4   2   2      329.21      343.37      3.61 o 
  -3   2   2      737.21      645.18     12.33 o 
  -2   2   2      171.61      179.51      3.72 o 
  -1   2   2     2242.94     2183.90     43.62 o 
   0   2   2     1119.41     1183.44     10.16 o 
   1   2   2     1112.22     1047.45     21.76 o 
   2   2   2     2208.99     2275.07     20.79 o 
   3   2   2      376.65      343.04      4.09 o 
   4   2   2     1142.61     1176.78     13.93 o 
   5   2   2      101.14       99.72      2.13 o 
   6   2   2      297.79      303.35      5.37 o 
   7   2   2        9.78       10.73      0.97 o 
   8   2   2       37.74       37.83      2.08 o 
   9   2   2       12.43       10.03      1.77 o 
 -10   3   2       38.82       39.75      2.85 o 
  -9   3   2       79.94       85.65      3.47 o 
  -8   3   2        0.01        0.09      0.87 o 
  -7   3   2       24.01       26.41      1.27 o 
  -6   3   2        0.86        0.61      0.41 o 
  -5   3   2      124.32      124.84      1.96 o 
  -4   3   2        3.88        3.19      0.27 o 
  -3   3   2     2026.64     2041.14     26.94 o 
  -2   3   2      897.32      948.84      7.99 o 
  -1   3   2     2092.97     2074.45     16.78 o 
   0   3   2        3.29       14.87      0.69 o 
   1   3   2      730.57      725.15      6.48 o 
   2   3   2     1307.28     1374.39     18.29 o 
   3   3   2      126.14      136.69      1.99 o 
   4   3   2       66.50       79.54      1.59 o 
   5   3   2        8.56        9.87      0.75 o 
   6   3   2       58.32       63.27      1.92 o 
   7   3   2       21.39       23.18      1.56 o 
   8   3   2      459.15      457.91     12.08 o 
   9   3   2       37.11       39.81      2.90 o 
 -10   4   2       16.05       16.66      1.86 o 
  -9   4   2        9.88       11.30      2.04 o 
  -8   4   2       50.71       54.88      2.85 o 
  -7   4   2       55.02       47.24      2.24 o 
  -6   4   2      550.80      573.02     11.78 o 
  -5   4   2       38.51       43.77      0.99 o 
  -4   4   2     1310.23     1360.47     25.79 o 
  -3   4   2      266.66      268.83      3.90 o 
  -2   4   2      126.15      124.04      1.73 o 
  -1   4   2     2751.91     3035.98     27.09 o 
   0   4   2        3.38        4.28      0.43 o 
   1   4   2     1489.95     1694.73     15.94 o 
   2   4   2      234.97      248.45      2.90 o 
   3   4   2      253.70      233.44      3.13 o 
   4   4   2       20.42       20.77      1.35 o 
   5   4   2        3.28        6.73      0.83 o 
   6   4   2        3.90        6.36      0.83 o 
   7   4   2       23.26       18.71      1.38 o 
   8   4   2       23.55       23.52      2.17 o 
   9   4   2        0.94        1.87      1.69 o 
  -9   5   2        0.29        2.78      1.20 o 
  -8   5   2       26.77       27.15      3.40 o 
  -7   5   2       80.17       73.20      2.91 o 
  -6   5   2       65.98       64.68      2.31 o 
  -5   5   2       59.26       61.56      2.61 o 
  -4   5   2      542.43      576.75     10.28 o 
  -3   5   2        0.29        1.22      0.34 o 
  -2   5   2       96.86       98.68      1.55 o 
  -1   5   2        1.64        1.04      0.28 o 
   0   5   2      141.99      137.04      2.13 o 
   1   5   2      704.26      709.88      7.57 o 
   2   5   2      534.08      605.77      6.80 o 
   3   5   2      892.62      938.23     10.75 o 
   4   5   2       16.04       22.83      1.43 o 
   5   5   2       12.05       14.70      1.31 o 
   6   5   2      100.55       98.54      3.04 o 
   7   5   2        0.01       -0.30      1.00 o 
   8   5   2        4.52        7.40      1.64 o 
  -9   6   2       93.40       80.32      3.97 o 
  -8   6   2        6.24       12.25      1.77 o 
  -7   6   2      219.60      202.78      5.74 o 
  -6   6   2       13.90       11.40      1.38 o 
  -5   6   2      162.17      165.59      4.43 o 
  -4   6   2      123.16      128.56      4.02 o 
  -3   6   2     1074.95     1098.98     23.29 o 
  -2   6   2      410.61      431.99      7.22 o 
  -1   6   2     2570.64     2776.17     29.51 o 
   0   6   2        1.58        0.42      0.36 o 
   1   6   2      182.74      196.54      2.72 o 
   2   6   2      121.16      118.16      2.31 o 
   3   6   2      160.00      153.24      2.39 o 
   4   6   2      317.90      310.41     12.45 o 
   5   6   2      557.56      544.90      9.85 o 
   6   6   2       89.86       90.06      4.37 o 
   7   6   2       38.53       34.19      2.34 o 
   8   6   2        7.83        9.22      1.86 o 
  -9   7   2       18.70       21.92      2.31 o 
  -8   7   2        0.51        4.52      1.36 o 
  -7   7   2        0.39        0.88      1.41 o 
  -6   7   2      155.29      136.53      6.06 o 
  -5   7   2        0.11        0.20      1.05 o 
  -4   7   2      616.72      608.35     11.89 o 
  -3   7   2        3.68        3.88      0.88 o 
  -2   7   2      461.41      446.68      8.03 o 
  -1   7   2       50.87       55.55      1.22 o 
   0   7   2     1065.59     1110.55     13.50 o 
   1   7   2        0.73        0.61      0.42 o 
   2   7   2      863.72      876.31     10.73 o 
   3   7   2      183.88      180.11      3.61 o 
   4   7   2        0.01        0.10      0.60 o 
   5   7   2      196.04      191.79      5.64 o 
   6   7   2       27.96       28.84      2.21 o 
   7   7   2       82.53       77.26      3.80 o 
   8   7   2       24.41       24.74      2.60 o 
  -8   8   2       12.70       13.99      2.06 o 
  -7   8   2       61.66       59.58      3.27 o 
  -6   8   2       38.33       35.81      2.25 o 
  -5   8   2      301.02      285.25      8.81 o 
  -4   8   2       47.18       46.10      2.42 o 
  -3   8   2     1012.19      983.55     18.38 o 
  -2   8   2        1.24        2.32      0.66 o 
  -1   8   2      527.11      524.60     13.18 o 
   0   8   2        7.57        7.97      0.74 o 
   1   8   2      970.57      945.32     12.51 o 
   2   8   2        0.61        2.17      0.53 o 
   3   8   2     1469.15     1377.03     41.49 o 
   4   8   2      115.13      105.57      2.93 o 
   5   8   2      314.59      299.23      7.79 o 
   6   8   2       50.67       46.16      2.72 o 
   7   8   2       47.80       48.51      3.02 o 
  -8   9   2        4.20        2.83      1.43 o 
  -7   9   2      108.39      108.22      4.68 o 
  -6   9   2       27.41       28.86      2.84 o 
  -5   9   2      401.53      403.29     10.33 o 
  -4   9   2      763.15      767.65     18.42 o 
  -3   9   2      156.46      162.77      4.78 o 
  -2   9   2      334.81      349.36      5.22 o 
  -1   9   2        6.05        9.08      0.92 o 
   0   9   2       20.05       17.90      1.27 o 
   1   9   2       45.72       47.79      1.42 o 
   2   9   2      208.63      190.96      7.15 o 
   3   9   2       87.44       86.20      3.74 o 
   4   9   2      318.91      313.44      8.13 o 
   5   9   2        0.07        2.16      1.14 o 
   6   9   2       63.75       62.86      3.04 o 
   7   9   2       13.66       16.53      2.22 o 
  -7  10   2      163.95      158.28      5.80 o 
  -6  10   2        4.00        7.49      1.44 o 
  -5  10   2      736.44      709.72     17.62 o 
  -4  10   2       58.71       61.65      2.91 o 
  -3  10   2      725.23      714.96     15.53 o 
  -2  10   2      125.87      118.10      2.80 o 
  -1  10   2      526.98      543.58      8.42 o 
   0  10   2        0.41        0.11      0.53 o 
   1  10   2     1513.64     1513.82     23.89 o 
   2  10   2       13.90       17.74      1.43 o 
   3  10   2      782.50      800.21     25.82 o 
   4  10   2      103.02      104.44      4.17 o 
   5  10   2       22.28       23.81      2.56 o 
   6  10   2       34.86       35.19      2.66 o 
  -7  11   2       92.93      101.13      5.15 o 
  -6  11   2        8.27       13.03      1.80 o 
  -5  11   2       27.32       35.77      2.76 o 
  -4  11   2      105.26      105.64      4.36 o 
  -3  11   2       41.85       42.91      2.52 o 
  -2  11   2      505.15      487.42     17.01 o 
  -1  11   2      203.47      187.74      3.84 o 
   0  11   2      498.50      477.62      8.12 o 
   1  11   2      211.87      186.72      5.14 o 
   2  11   2      258.82      245.74      6.58 o 
   3  11   2       53.04       51.47      2.38 o 
   4  11   2      171.64      155.19      5.33 o 
   5  11   2        5.80        9.60      1.38 o 
   6  11   2       74.38       68.65      4.04 o 
  -6  12   2       84.79       83.52      3.92 o 
  -5  12   2       99.80       96.14      4.64 o 
  -4  12   2      133.19      131.61      4.82 o 
  -3  12   2       76.13       73.04      3.34 o 
  -2  12   2       58.32       60.74      3.05 o 
  -1  12   2       91.59       98.09      3.76 o 
   0  12   2        0.14        3.00      1.54 o 
   1  12   2       58.71       52.90      2.36 o 
   2  12   2       17.43       20.40      1.78 o 
   3  12   2       84.89       79.26      3.41 o 
   4  12   2      105.56      107.95      4.65 o 
   5  12   2      202.77      213.84      7.60 o 
  -5  13   2        0.32        1.57      1.22 o 
  -4  13   2        0.76        0.04      1.12 o 
  -3  13   2       86.16       92.44      4.17 o 
  -2  13   2       30.57       27.06      2.28 o 
  -1  13   2      236.29      232.45      6.66 o 
   0  13   2      245.68      234.88      6.66 o 
   1  13   2       24.83       29.28      2.17 o 
   2  13   2       46.70       48.39      2.53 o 
   3  13   2        0.04        0.57      1.08 o 
   4  13   2        2.16        2.02      1.36 o 
  -3  14   2       75.19       81.88      4.22 o 
  -2  14   2        0.05       -0.94      1.57 o 
  -1  14   2      205.82      198.29     13.30 o 
   0  14   2        7.74       10.69      2.43 o 
   1  14   2       62.34       60.92      5.33 o 
   2  14   2        3.84        2.84      1.37 o 
 -10   1   3       33.67       39.46      3.43 o 
  -9   1   3        0.01       -0.29      0.70 o 
  -8   1   3       14.32       16.10      1.94 o 
  -7   1   3       15.27       14.42      0.92 o 
  -6   1   3      166.08      171.61      2.97 o 
  -5   1   3      163.77      174.61      3.30 o 
  -4   1   3      188.80      196.24      2.61 o 
  -3   1   3       23.67       21.13      0.59 o 
  -2   1   3      224.85      204.37      2.14 o 
  -1   1   3     1725.81     1791.99     13.47 o 
   0   1   3      118.23      132.65      1.48 o 
   1   1   3       37.87       54.88      0.81 o 
   2   1   3      502.75      572.63      5.81 o 
   3   1   3      288.73      326.76      4.13 o 
   4   1   3        5.24        4.46      0.70 o 
   5   1   3       85.29       74.93      1.84 o 
   6   1   3       80.13       83.10      2.29 o 
   7   1   3       37.96       38.85      1.87 o 
   8   1   3        3.92        3.91      0.91 o 
 -10   2   3        1.35       -0.17      1.71 o 
  -9   2   3        0.86       -0.04      0.89 o 
  -8   2   3      367.09      349.43      7.61 o 
  -7   2   3       62.42       62.60      1.52 o 
  -6   2   3      551.38      532.08      7.16 o 
  -5   2   3     1505.91     1531.41     16.99 o 
  -4   2   3       98.73      120.79      1.67 o 
  -3   2   3      575.60      614.86      7.15 o 
  -2   2   3     1922.50     1882.32     29.53 o 
  -1   2   3       37.89       48.78      0.80 o 
   0   2   3     5046.89     4489.86     35.78 o 
   1   2   3     3165.47     3181.07     32.47 o 
   2   2   3       44.98       40.25      0.82 o 
   3   2   3     1071.58     1148.98     13.18 o 
   4   2   3      568.71      554.00      7.62 o 
   5   2   3      113.13      116.37      2.59 o 
   6   2   3      540.67      521.97      8.82 o 
   7   2   3       63.11       64.14      2.14 o 
   8   2   3        1.20        2.99      1.15 o 
 -10   3   3       14.30       16.42      2.20 o 
  -9   3   3       41.22       43.73      2.66 o 
  -8   3   3       43.34       45.00      2.43 o 
  -7   3   3      393.24      378.12      6.89 o 
  -6   3   3      189.69      192.04      4.62 o 
  -5   3   3       98.86       80.83      2.75 o 
  -4   3   3      993.81     1002.44     16.17 o 
  -3   3   3      303.83      267.39      3.83 o 
  -2   3   3     1463.26     1532.33     16.14 o 
  -1   3   3     2015.94     1989.09     17.59 o 
   0   3   3      830.91      872.85      9.42 o 
   1   3   3        4.91        0.95      0.37 o 
   2   3   3      464.56      459.38      5.24 o 
   3   3   3       21.46       13.66      0.70 o 
   4   3   3      412.04      416.20      5.96 o 
   5   3   3      837.37      806.00     11.90 o 
   6   3   3      270.33      279.30      5.24 o 
   7   3   3      188.47      172.64      4.70 o 
   8   3   3       54.79       52.59      2.98 o 
 -10   4   3       54.87       51.29      3.15 o 
  -9   4   3       45.64       54.14      3.09 o 
  -8   4   3      250.36      241.23      6.55 o 
  -7   4   3       37.21       42.02      2.78 o 
  -6   4   3      119.66      119.87      3.60 o 
  -5   4   3       26.02       31.84      1.92 o 
  -4   4   3        3.89        8.51      0.87 o 
  -3   4   3      416.66      403.21      3.89 o 
  -2   4   3      923.02      939.38     14.86 o 
  -1   4   3      577.53      579.03      6.04 o 
   0   4   3     3848.30     3862.36     37.87 o 
   1   4   3        3.67        4.51      0.38 o 
   2   4   3     1308.81     1325.62     15.06 o 
   3   4   3        0.61        0.51      0.41 o 
   4   4   3      414.41      398.93      5.96 o 
   5   4   3       11.58       10.58      1.28 o 
   6   4   3      217.59      213.36      4.40 o 
   7   4   3        1.15        1.32      0.87 o 
   8   4   3       80.13       89.59      5.06 o 
 -10   5   3       45.56       43.59      4.13 o 
  -9   5   3        5.56        7.02      1.15 o 
  -8   5   3       72.77       66.58      2.86 o 
  -7   5   3      124.87      120.25      3.97 o 
  -6   5   3      470.38      460.84     10.03 o 
  -5   5   3     1680.90     1650.32     29.78 o 
  -4   5   3      355.77      356.86      4.94 o 
  -3   5   3     2444.39     2407.44     24.71 o 
  -2   5   3        1.14        2.47      0.39 o 
  -1   5   3      854.68      835.68      9.15 o 
   0   5   3      868.56      932.29     10.41 o 
   1   5   3      680.61      619.90      7.26 o 
   2   5   3      983.07     1053.91     12.38 o 
   3   5   3      793.88      745.22      9.51 o 
   4   5   3        3.07        5.41      0.83 o 
   5   5   3      438.87      430.90      7.03 o 
   6   5   3        4.43        7.05      1.28 o 
   7   5   3      243.61      236.09      8.20 o 
   8   5   3        7.42       10.31      2.05 o 
  -9   6   3        4.15        5.60      1.67 o 
  -8   6   3      103.54      109.47      4.02 o 
  -7   6   3      120.56      122.71      4.09 o 
  -6   6   3      150.09      140.78      4.60 o 
  -5   6   3      178.25      183.95      4.98 o 
  -4   6   3      865.46      808.94     14.76 o 
  -3   6   3      831.05      849.72     14.61 o 
  -2   6   3      116.84      102.52      1.68 o 
  -1   6   3     1936.07     1952.55     21.87 o 
   0   6   3      283.94      268.06      3.72 o 
   1   6   3      703.43      690.00      9.13 o 
   2   6   3     2372.45     2312.99     27.75 o 
   3   6   3      399.55      408.63      5.88 o 
   4   6   3      443.79      441.45     12.52 o 
   5   6   3      374.79      373.67      7.42 o 
   6   6   3       15.14       15.89      1.86 o 
   7   6   3       41.04       35.20      2.39 o 
   8   6   3      157.06      153.75      7.01 o 
  -9   7   3       61.90       61.78      3.60 o 
  -8   7   3       85.57       88.65      4.18 o 
  -7   7   3       25.28       28.58      1.97 o 
  -6   7   3       19.25       22.96      2.33 o 
  -5   7   3      598.12      624.65     13.60 o 
  -4   7   3       21.97       22.73      2.21 o 
  -3   7   3      932.66      944.43     17.31 o 
  -2   7   3      346.40      368.06      4.92 o 
  -1   7   3       81.93       85.25      3.56 o 
   0   7   3       53.97       65.63      1.51 o 
   1   7   3      895.82      856.08     27.01 o 
   2   7   3      228.90      230.13      3.78 o 
   3   7   3      982.93      979.62     13.52 o 
   4   7   3       56.56       63.65      2.19 o 
   5   7   3      117.80      118.45      3.29 o 
   6   7   3       34.95       37.91      2.80 o 
   7   7   3       96.33       99.44      5.13 o 
  -9   8   3       13.23       13.83      2.06 o 
  -8   8   3       23.86       25.78      2.37 o 
  -7   8   3      118.29      122.45      4.64 o 
  -6   8   3      196.74      199.85      5.89 o 
  -5   8   3      133.06      139.86      4.65 o 
  -4   8   3      792.49      797.65     16.73 o 
  -3   8   3       66.00       69.72      2.50 o 
  -2   8   3      412.43      409.65      5.82 o 
  -1   8   3      275.92      278.64      4.45 o 
   0   8   3      323.36      315.55      4.90 o 
   1   8   3       28.31       35.20      1.37 o 
   2   8   3      617.46      607.21     10.00 o 
   3   8   3      121.91      122.71      3.11 o 
   4   8   3      120.19      118.83      3.97 o 
   5   8   3       14.61       14.49      1.61 o 
   6   8   3       35.21       47.33      2.68 o 
   7   8   3       40.19       40.85      6.62 o 
  -8   9   3        1.34        1.20      1.24 o 
  -7   9   3        0.53        2.19      1.24 o 
  -6   9   3       89.21       91.11      4.02 o 
  -5   9   3       13.42       16.77      2.24 o 
  -4   9   3        9.81        8.48      1.43 o 
  -3   9   3      132.07      130.64      3.98 o 
  -2   9   3      821.56      847.95     12.17 o 
  -1   9   3       67.14       66.09      1.76 o 
   0   9   3      331.83      332.06      5.50 o 
   1   9   3       25.22       27.72      1.15 o 
   2   9   3        4.59        7.58      0.92 o 
   3   9   3      107.02      104.64      3.65 o 
   4   9   3       43.04       38.03      3.82 o 
   5   9   3       65.00       68.44      3.38 o 
   6   9   3       26.36       21.88      2.29 o 
  -7  10   3       38.24       33.37      2.87 o 
  -6  10   3      139.77      144.52      5.44 o 
  -5  10   3       40.16       43.36      2.73 o 
  -4  10   3        5.23        5.20      1.22 o 
  -3  10   3        0.65        1.22      0.93 o 
  -2  10   3      188.77      173.82      3.41 o 
  -1  10   3      243.03      244.11      4.49 o 
   0  10   3      368.73      336.05      8.18 o 
   1  10   3      214.33      204.82      4.10 o 
   2  10   3        8.59        8.41      1.90 o 
   3  10   3        4.22        4.96      1.06 o 
   4  10   3        3.09        4.98      1.67 o 
   5  10   3        0.02       -0.10      1.26 o 
   6  10   3       34.23       43.31      3.92 o 
  -7  11   3        0.05        1.41      1.53 o 
  -6  11   3       10.94       13.45      2.06 o 
  -5  11   3       15.73       19.07      2.69 o 
  -4  11   3       16.33       13.81      1.67 o 
  -3  11   3        8.17       11.76      1.59 o 
  -2  11   3      148.52      146.05      4.81 o 
  -1  11   3       11.37       15.73      1.17 o 
   0  11   3      125.74      128.08      3.09 o 
   1  11   3       44.04       43.81      2.11 o 
   2  11   3       24.00       27.21      1.68 o 
   3  11   3       10.16       12.69      1.35 o 
   4  11   3       75.62       82.65      3.68 o 
   5  11   3       50.57       51.91      5.47 o 
  -6  12   3        7.47        8.00      1.64 o 
  -5  12   3       45.79       48.34      3.20 o 
  -4  12   3       37.24       37.69      2.76 o 
  -3  12   3        5.17        9.40      1.91 o 
  -2  12   3        4.69        3.06      1.16 o 
  -1  12   3        0.75        1.12      1.02 o 
   0  12   3        2.51        1.50      0.78 o 
   1  12   3        3.20        3.86      0.93 o 
   2  12   3       69.64       65.73      3.43 o 
   3  12   3        0.46        1.40      1.12 o 
   4  12   3       33.59       30.57      2.44 o 
  -5  13   3        3.59        1.19      1.37 o 
  -4  13   3        5.08       10.24      1.91 o 
  -3  13   3       28.25       26.94      2.45 o 
  -2  13   3       30.25       26.69      2.11 o 
  -1  13   3        3.38        7.81      3.15 o 
   0  13   3       17.20       16.64      1.84 o 
   1  13   3       16.56       16.21      1.83 o 
   2  13   3       27.82       29.91      2.41 o 
   3  13   3       66.96       65.94      3.40 o 
  -3  14   3      119.19      124.31      5.50 o 
  -2  14   3      157.86      163.21      7.59 o 
  -1  14   3      166.60      163.34      6.86 o 
   0  14   3      146.64       99.84     56.64 o 
   1  14   3       44.55       44.02      4.52 o 
 -10   0   4       22.17       14.61      4.52 o 
  -9   0   4      188.11      201.88      8.52 o 
  -8   0   4      277.14      261.75      7.13 o 
  -7   0   4       15.07       16.81      1.51 o 
  -6   0   4      406.05      413.18      8.87 o 
  -5   0   4     3546.01     3626.58     60.63 o 
  -4   0   4      619.77      679.03     11.18 o 
  -3   0   4      971.42     1197.22     17.48 o 
  -2   0   4     2057.75     2305.71     29.75 o 
  -1   0   4     3987.87     3795.28     55.98 o 
   0   0   4      510.53      546.55     10.77 o 
   1   0   4       23.24       12.99      1.74 o 
   2   0   4        1.55        3.49      1.02 o 
   3   0   4       51.11       58.52      3.29 o 
   4   0   4      120.05      111.41      3.13 o 
   5   0   4      565.16      576.01     13.11 o 
   6   0   4       13.82       16.98      1.76 o 
   7   0   4      112.37      118.12      4.69 o 
   8   0   4       30.25       24.88      3.07 o 
 -10   1   4       20.22       19.88      2.56 o 
  -9   1   4        2.94        2.18      0.86 o 
  -8   1   4      300.67      293.83      5.55 o 
  -7   1   4       16.62       14.85      0.97 o 
  -6   1   4     1383.78     1403.65     18.41 o 
  -5   1   4      297.39      303.57      4.28 o 
  -4   1   4     1116.09     1137.61     16.02 o 
  -3   1   4        0.02        0.15      0.34 o 
  -2   1   4      214.97      195.06      2.85 o 
  -1   1   4     2597.84     2593.69     20.29 o 
   0   1   4       16.09        7.53      0.49 o 
   1   1   4       79.19       76.76      4.30 o 
   2   1   4       51.00       50.63      1.20 o 
   3   1   4       50.62       46.96      1.39 o 
   4   1   4      468.40      485.97      7.27 o 
   5   1   4       45.54       45.04      1.56 o 
   6   1   4      204.57      212.82      5.31 o 
   7   1   4       10.49       12.41      1.17 o 
   8   1   4       36.99       39.92      3.35 o 
 -10   2   4        1.97        0.97      1.27 o 
  -9   2   4       61.77       59.99      2.97 o 
  -8   2   4       10.74       12.70      2.17 o 
  -7   2   4       97.13       92.86      2.18 o 
  -6   2   4       38.75       34.72      1.09 o 
  -5   2   4      135.98      120.25      2.13 o 
  -4   2   4      128.04      141.11      2.13 o 
  -3   2   4       77.06       52.95      1.05 o 
  -2   2   4      165.14      185.83      2.26 o 
  -1   2   4       33.62       67.59      2.10 o 
   0   2   4       21.31       17.75      0.74 o 
   1   2   4      413.94      487.14      4.47 o 
   2   2   4        0.21        2.14      0.70 o 
   3   2   4      148.67      146.41      2.46 o 
   4   2   4      365.31      343.20      5.37 o 
   5   2   4        5.94        6.05      1.19 o 
   6   2   4      343.33      339.70      6.55 o 
   7   2   4        3.65        6.68      1.00 o 
   8   2   4       32.71       34.20      4.41 o 
 -10   3   4       38.05       35.47      2.68 o 
  -9   3   4       13.65       14.12      2.02 o 
  -8   3   4       61.12       65.36      2.78 o 
  -7   3   4       19.30       18.52      1.18 o 
  -6   3   4        2.32        5.08      0.83 o 
  -5   3   4      261.11      256.36      5.00 o 
  -4   3   4       39.68       46.34      1.35 o 
  -3   3   4       65.25       63.79      1.71 o 
  -2   3   4        7.67        2.20      0.37 o 
  -1   3   4      130.85      145.14      1.86 o 
   0   3   4      375.10      371.60      4.63 o 
   1   3   4      342.83      312.70      4.40 o 
   2   3   4      322.84      329.42      5.00 o 
   3   3   4      103.44      107.77      2.24 o 
   4   3   4      152.72      161.16      3.08 o 
   5   3   4      302.24      289.42      5.15 o 
   6   3   4      200.22      207.44      4.47 o 
   7   3   4      123.07      111.21      4.18 o 
   8   3   4       76.21       82.93      5.98 o 
 -10   4   4        0.64       -1.21      1.24 o 
  -9   4   4       10.10        9.52      1.54 o 
  -8   4   4      119.11      120.74      5.14 o 
  -7   4   4       85.22       77.60      2.84 o 
  -6   4   4        0.12        1.97      1.48 o 
  -5   4   4      170.71      169.36      3.36 o 
  -4   4   4      502.26      527.80     10.28 o 
  -3   4   4        0.10        0.22      0.46 o 
  -2   4   4      169.52      198.65      2.67 o 
  -1   4   4      665.20      771.68      8.31 o 
   0   4   4      182.91      216.51      3.41 o 
   1   4   4      370.28      352.31      5.20 o 
   2   4   4      245.57      253.81      4.31 o 
   3   4   4      320.99      345.85      5.08 o 
   4   4   4        0.28        1.47      0.83 o 
   5   4   4       40.92       35.64      1.44 o 
   6   4   4       16.16       15.98      1.20 o 
   7   4   4        7.85        9.41      1.67 o 
   8   4   4       49.24       32.26     21.22 o 
 -10   5   4       33.19       30.82      2.39 o 
  -9   5   4        0.01        0.04      0.98 o 
  -8   5   4        4.71        7.17      1.29 o 
  -7   5   4       21.86       27.09      2.10 o 
  -6   5   4       86.41       91.29      3.43 o 
  -5   5   4        7.63        7.84      1.14 o 
  -4   5   4      313.48      324.23      5.21 o 
  -3   5   4      134.94      153.05      2.80 o 
  -2   5   4      256.23      275.33      3.63 o 
  -1   5   4      961.59     1064.03     12.87 o 
   0   5   4      386.67      388.57      5.34 o 
   1   5   4        0.10        7.69      1.06 o 
   2   5   4       13.49       11.24      0.77 o 
   3   5   4       99.91       92.41      2.04 o 
   4   5   4       27.42       25.13      1.30 o 
   5   5   4        4.93        4.70      0.90 o 
   6   5   4       60.76       52.96      2.29 o 
   7   5   4        1.37        4.61      1.87 o 
  -9   6   4       17.43       19.97      2.12 o 
  -8   6   4        1.00        2.73      1.22 o 
  -7   6   4      121.10      107.65      3.73 o 
  -6   6   4       19.68       19.26      1.84 o 
  -5   6   4      253.21      237.94      5.96 o 
  -4   6   4      130.02      138.67      3.77 o 
  -3   6   4       48.19       53.44      1.62 o 
  -2   6   4       51.93       55.50      1.31 o 
  -1   6   4       61.84       72.23      1.99 o 
   0   6   4       19.03       22.35      0.93 o 
   1   6   4      295.88      280.83      4.18 o 
   2   6   4       66.44       68.54      2.18 o 
   3   6   4      430.35      393.07      6.30 o 
   4   6   4       11.19       10.68      0.87 o 
   5   6   4      102.30       88.36      3.67 o 
   6   6   4       35.90       35.80      3.05 o 
   7   6   4        1.44        1.95      1.71 o 
  -9   7   4        8.68       10.62      2.04 o 
  -8   7   4       61.70       65.26      3.47 o 
  -7   7   4        0.42       -0.60      0.96 o 
  -6   7   4       77.13       69.42      3.20 o 
  -5   7   4       44.51       49.07      2.32 o 
  -4   7   4       56.05       58.48      4.64 o 
  -3   7   4       64.41       68.85      1.76 o 
  -2   7   4      161.22      180.47      3.11 o 
  -1   7   4       28.12       27.94      1.06 o 
   0   7   4        0.80        3.90      1.17 o 
   1   7   4       16.04       15.75      0.94 o 
   2   7   4      367.15      334.49      6.30 o 
   3   7   4      117.93      110.60      2.48 o 
   4   7   4      156.44      149.15      3.79 o 
   5   7   4        1.03        1.40      0.79 o 
   6   7   4        6.86        7.44      1.98 o 
   7   7   4        7.35       10.97      3.27 o 
  -9   8   4       32.24       34.20      2.89 o 
  -8   8   4        5.09        7.22      1.97 o 
  -7   8   4       70.36       58.04      2.98 o 
  -6   8   4        3.75        4.82      1.17 o 
  -5   8   4      438.08      432.57     11.58 o 
  -4   8   4       10.77       10.18      1.25 o 
  -3   8   4      340.97      345.59      6.31 o 
  -2   8   4       87.99       93.26      2.13 o 
  -1   8   4      380.83      395.57      6.26 o 
   0   8   4       37.44       38.67      1.47 o 
   1   8   4     1565.02     1523.37     21.41 o 
   2   8   4       19.04       15.14      0.97 o 
   3   8   4      840.31      802.78     14.54 o 
   4   8   4        0.37        0.97      0.76 o 
   5   8   4      136.67      120.41      4.89 o 
   6   8   4        0.48        1.91      1.50 o 
  -8   9   4        1.74        1.97      1.40 o 
  -7   9   4       11.40       14.60      1.84 o 
  -6   9   4      122.04      119.11      4.69 o 
  -5   9   4       78.73       72.69      3.48 o 
  -4   9   4      422.02      413.85      9.86 o 
  -3   9   4      252.17      253.00      6.13 o 
  -2   9   4        3.51        5.23      0.73 o 
  -1   9   4       82.26       79.61      2.03 o 
   0   9   4       33.53       29.68      1.33 o 
   1   9   4      117.16      114.37      2.63 o 
   2   9   4      625.99      606.99      9.93 o 
   3   9   4       28.49       27.70      1.53 o 
   4   9   4      186.78      197.23      5.88 o 
   5   9   4       11.08       15.36      2.45 o 
   6   9   4        9.76       14.47      2.93 o 
  -7  10   4      212.36      216.06      7.90 o 
  -6  10   4        5.82       12.84      1.95 o 
  -5  10   4      250.29      246.94      7.20 o 
  -4  10   4        5.14        6.90      1.99 o 
  -3  10   4      549.05      544.52     12.65 o 
  -2  10   4       53.23       58.05      2.06 o 
  -1  10   4      596.66      618.40     11.04 o 
   0  10   4        9.57       16.98      1.59 o 
   1  10   4      242.16      244.35      4.80 o 
   2  10   4       88.00       80.98      4.01 o 
   3  10   4       47.55       48.98      2.24 o 
   4  10   4       10.22       13.00      1.97 o 
   5  10   4       53.82       53.80      3.38 o 
  -7  11   4       13.99       14.52      2.44 o 
  -6  11   4      151.63      158.53      6.46 o 
  -5  11   4        0.19       -1.39      1.39 o 
  -4  11   4      386.08      388.83     11.03 o 
  -3  11   4       67.69       59.74      3.13 o 
  -2  11   4      243.96      255.51      6.96 o 
  -1  11   4       11.23       14.45      1.50 o 
   0  11   4      253.67      266.90      5.49 o 
   1  11   4        8.58        5.92      1.10 o 
   2  11   4      477.39      464.47     10.21 o 
   3  11   4        3.91        6.15      1.41 o 
   4  11   4      212.04      212.39      8.97 o 
  -6  12   4        4.54        5.62      1.90 o 
  -5  12   4      124.46      129.34      5.67 o 
  -4  12   4        6.01        5.42      1.62 o 
  -3  12   4      378.78      359.12      9.90 o 
  -2  12   4       75.71       73.12      3.43 o 
  -1  12   4      359.55      344.41      9.16 o 
   0  12   4        4.86        4.47      0.98 o 
   1  12   4      157.13      155.19      4.89 o 
   2  12   4       50.41       67.88      4.02 o 
   3  12   4      238.93      248.86     12.97 o 
  -4  13   4        7.74        6.58      1.62 o 
  -3  13   4       33.23       30.36      2.65 o 
  -2  13   4      198.23      201.10     11.21 o 
  -1  13   4        9.02       11.46      2.09 o 
   0  13   4      232.64      226.86      7.96 o 
   1  13   4       39.89       36.02      3.83 o 
   2  13   4       56.04       57.08      4.00 o 
  -2  14   4        6.03        6.04      2.06 o 
  -1  14   4      217.63      212.87     10.19 o 
   0  14   4        4.93        3.60      2.32 o 
 -10   1   5       10.91       10.30      1.74 o 
  -9   1   5       41.34       35.67      1.97 o 
  -8   1   5      342.46      321.87      5.98 o 
  -7   1   5      353.72      342.07      5.75 o 
  -6   1   5       41.64       39.65      1.43 o 
  -5   1   5      289.64      299.94      4.64 o 
  -4   1   5       90.12       89.73      1.92 o 
  -3   1   5      426.50      458.14      5.53 o 
  -2   1   5     1172.54     1248.84     12.58 o 
  -1   1   5     1218.68     1246.15     17.32 o 
   0   1   5      860.17      953.45     17.64 o 
   1   1   5       68.01       81.73      2.60 o 
   2   1   5       30.46       26.09      0.79 o 
   3   1   5       68.43       66.28      1.91 o 
   4   1   5        7.44        6.11      1.36 o 
   5   1   5        2.43        2.74      0.70 o 
   6   1   5        5.90        7.97      1.43 o 
   7   1   5       28.03       33.33      2.44 o 
 -10   2   5       35.33       34.55      2.88 o 
  -9   2   5        0.54        0.66      0.96 o 
  -8   2   5       20.85       21.15      1.43 o 
  -7   2   5        0.81        0.25      0.94 o 
  -6   2   5       65.51       69.32      1.75 o 
  -5   2   5      101.34      101.63      2.32 o 
  -4   2   5      619.08      623.48      7.82 o 
  -3   2   5       16.97       19.27      0.66 o 
  -2   2   5      523.39      574.93      6.40 o 
  -1   2   5       75.20       63.73      1.81 o 
   0   2   5      155.16      155.22      3.25 o 
   1   2   5      252.53      275.18      5.43 o 
   2   2   5      960.98      935.19     13.10 o 
   3   2   5      179.92      175.29      3.70 o 
   4   2   5      967.52      965.39     14.01 o 
   5   2   5      608.40      593.29     11.23 o 
   6   2   5       51.11       49.90      2.20 o 
   7   2   5       31.77       33.44      2.91 o 
 -10   3   5        0.36        1.13      1.62 o 
  -9   3   5       88.10       95.21      4.10 o 
  -8   3   5       85.37       82.43      3.31 o 
  -7   3   5      338.15      334.39      6.68 o 
  -6   3   5       10.74        8.80      0.89 o 
  -5   3   5      272.01      255.79      4.82 o 
  -4   3   5        1.35        0.64      0.52 o 
  -3   3   5      260.92      256.37      3.59 o 
  -2   3   5     2741.74     2868.94     30.89 o 
  -1   3   5      943.21      979.45     10.22 o 
   0   3   5      998.77     1054.29     10.10 o 
   1   3   5      486.99      487.83      7.12 o 
   2   3   5       43.62       41.30      1.02 o 
   3   3   5       79.39       70.51      2.01 o 
   4   3   5       79.86       75.03      1.95 o 
   5   3   5       84.61       76.80      2.67 o 
   6   3   5       82.19       83.89      3.01 o 
   7   3   5       63.53       67.67      3.76 o 
 -10   4   5       95.92       95.76      4.69 o 
  -9   4   5       66.37       62.83      3.41 o 
  -8   4   5      307.54      315.78      9.04 o 
  -7   4   5      361.34      350.62      8.84 o 
  -6   4   5      669.28      677.46     11.70 o 
  -5   4   5       77.27       78.10      2.27 o 
  -4   4   5     1135.17     1159.21     54.41 o 
  -3   4   5       55.97       54.38      1.26 o 
  -2   4   5     3473.86     3559.59     40.25 o 
  -1   4   5      427.54      417.83      5.09 o 
   0   4   5     2957.07     3070.71     32.81 o 
   1   4   5      292.20      284.40      3.81 o 
   2   4   5      546.43      571.04      9.31 o 
   3   4   5      271.01      265.64      6.89 o 
   4   4   5      209.09      224.18      4.89 o 
   5   4   5      217.97      197.04      4.87 o 
   6   4   5      179.52      187.06      5.94 o 
   7   4   5       12.42       16.24      3.20 o 
 -10   5   5       13.20       16.23      2.29 o 
  -9   5   5      111.44      110.96      4.86 o 
  -8   5   5       26.53       25.22      2.78 o 
  -7   5   5      486.96      477.51     11.70 o 
  -6   5   5        3.86        5.32      1.85 o 
  -5   5   5     1596.45     1621.61     25.46 o 
  -4   5   5      340.32      333.37      5.83 o 
  -3   5   5     1391.49     1402.19     17.17 o 
  -2   5   5       71.15       81.81      1.75 o 
  -1   5   5      495.13      481.01      6.45 o 
   0   5   5      132.89      136.81      3.02 o 
   1   5   5     1084.82     1059.72     15.85 o 
   2   5   5      455.32      444.26      6.47 o 
   3   5   5     1151.27     1135.00     16.08 o 
   4   5   5      112.87      113.81      3.14 o 
   5   5   5      296.69      285.80      6.40 o 
   6   5   5       57.85       55.69      2.99 o 
   7   5   5       61.35       66.63      5.62 o 
  -9   6   5        0.04        3.39      1.67 o 
  -8   6   5      104.56      101.66      4.21 o 
  -7   6   5       16.41       18.82      1.96 o 
  -6   6   5      158.24      156.24      4.61 o 
  -5   6   5      323.90      312.96      5.77 o 
  -4   6   5      163.45      159.04      3.46 o 
  -3   6   5       70.50       75.14      1.76 o 
  -2   6   5      390.11      396.51      5.74 o 
  -1   6   5        0.36        0.85      0.55 o 
   0   6   5      655.13      631.88      9.03 o 
   1   6   5      389.66      371.87      5.68 o 
   2   6   5      171.96      161.72      3.15 o 
   3   6   5      264.79      243.58      4.86 o 
   4   6   5       81.54       78.20      2.57 o 
   5   6   5       22.48       21.56      1.75 o 
   6   6   5      193.95      202.20      8.14 o 
  -9   7   5      119.21      121.26      5.61 o 
  -8   7   5        0.22        2.68      1.78 o 
  -7   7   5      241.80      240.63      7.32 o 
  -6   7   5       59.65       58.36      2.66 o 
  -5   7   5      359.19      341.60      8.62 o 
  -4   7   5      192.01      192.53      4.16 o 
  -3   7   5      554.78      556.41      8.05 o 
  -2   7   5        6.67       10.85      1.18 o 
  -1   7   5     1130.88     1157.22     16.03 o 
   0   7   5      399.59      401.02      6.35 o 
   1   7   5     1239.77     1220.82     17.16 o 
   2   7   5      516.04      520.30      8.32 o 
   3   7   5      290.76      290.00      5.32 o 
   4   7   5        2.17        3.17      1.16 o 
   5   7   5       24.42       23.75      1.86 o 
   6   7   5        6.61       13.56      3.07 o 
  -8   8   5       32.58       29.84      2.73 o 
  -7   8   5        5.26       10.87      1.63 o 
  -6   8   5      267.58      255.13      7.86 o 
  -5   8   5      228.41      226.82      6.42 o 
  -4   8   5     1139.34     1159.17     24.33 o 
  -3   8   5       71.74       71.37      2.10 o 
  -2   8   5      471.54      471.18      7.43 o 
  -1   8   5       76.63       79.55      1.90 o 
   0   8   5       22.34       22.87      1.11 o 
   1   8   5       47.87       40.48      2.67 o 
   2   8   5      211.93      204.13      4.11 o 
   3   8   5      179.87      157.63      4.70 o 
   4   8   5      318.97      313.91      8.10 o 
   5   8   5        7.91        5.29      1.42 o 
   6   8   5       72.13       80.23      6.46 o 
  -8   9   5       61.35       60.99      3.44 o 
  -7   9   5       23.10       29.13      2.34 o 
  -6   9   5        0.50       -0.05      0.88 o 
  -5   9   5       27.54       31.02      2.33 o 
  -4   9   5       22.79       25.16      2.08 o 
  -3   9   5       70.13       72.16      2.35 o 
  -2   9   5       14.09       11.48      0.97 o 
  -1   9   5        2.97        5.14      0.82 o 
   0   9   5       34.68       30.09      1.44 o 
   1   9   5       51.15       48.75      1.72 o 
   2   9   5        0.20        1.97      0.81 o 
   3   9   5        8.64        7.64      1.52 o 
   4   9   5       12.26       22.83      2.55 o 
   5   9   5        1.27       10.48      4.05 o 
  -7  10   5        5.67        3.15      1.33 o 
  -6  10   5        0.43        0.05      0.94 o 
  -5  10   5       13.55       15.58      1.83 o 
  -4  10   5       68.88       72.74      3.20 o 
  -3  10   5        0.06       -0.26      0.78 o 
  -2  10   5      143.11      133.80      3.73 o 
  -1  10   5       17.91       19.53      1.14 o 
   0  10   5        1.26        1.63      0.69 o 
   1  10   5        2.22        4.36      1.06 o 
   2  10   5        0.27        0.29      0.75 o 
   3  10   5        6.94       11.15      1.62 o 
   4  10   5       12.42       20.25      2.88 o 
  -6  11   5        0.79        2.50      1.39 o 
  -5  11   5        0.24        1.24      1.14 o 
  -4  11   5        0.64       -0.51      1.17 o 
  -3  11   5        1.16        1.42      1.06 o 
  -2  11   5       43.43       38.26      2.33 o 
  -1  11   5       13.05       12.87      1.14 o 
   0  11   5        8.57        7.84      0.98 o 
   1  11   5        1.54        5.24      1.27 o 
   2  11   5       64.03       63.77      2.99 o 
   3  11   5       36.90       39.79      3.40 o 
   4  11   5        7.17        4.55      2.03 o 
  -5  12   5       83.10       79.17      4.07 o 
  -4  12   5       86.66       82.03      3.48 o 
  -3  12   5       77.21       76.66      3.61 o 
  -2  12   5       71.57       71.89      3.23 o 
  -1  12   5        7.67        9.64      1.54 o 
   0  12   5       79.42       77.87      3.89 o 
   1  12   5       72.01       75.09      3.57 o 
   2  12   5      152.59      150.95      6.86 o 
   3  12   5       30.75       29.02      2.95 o 
  -4  13   5       51.59       59.01      3.72 o 
  -3  13   5       91.47       90.67      4.01 o 
  -2  13   5       41.77       46.45      3.68 o 
  -1  13   5       52.23       53.40      3.73 o 
   0  13   5       12.79        7.34      8.23 o 
   1  13   5       34.68       24.58      5.33 o 
 -10   0   6      128.38      126.14     11.36 o 
  -9   0   6       12.93       16.85      2.21 o 
  -8   0   6     1554.01     1491.42     34.57 o 
  -7   0   6       25.44       30.21      2.58 o 
  -6   0   6     1105.02     1120.86     23.28 o 
  -5   0   6      542.89      550.03     11.50 o 
  -4   0   6        2.86        7.28      1.00 o 
  -3   0   6      313.41      295.29      5.78 o 
  -2   0   6      993.77      993.57     14.80 o 
  -1   0   6      107.98       86.28      3.31 o 
   0   0   6      946.72      946.51     23.35 o 
   1   0   6      366.69      341.97      9.34 o 
   2   0   6       55.51       56.09      3.00 o 
   3   0   6       98.83       95.23      4.71 o 
   4   0   6      227.99      229.03      8.12 o 
   5   0   6        5.19        7.25      1.74 o 
   6   0   6      194.10      213.55      9.03 o 
   7   0   6        0.31        2.14      2.04 o 
 -10   1   6       26.45       29.31      3.02 o 
  -9   1   6       11.04       15.03      1.50 o 
  -8   1   6       76.86       78.27      2.74 o 
  -7   1   6        2.70        2.02      1.04 o 
  -6   1   6      196.67      199.59      3.72 o 
  -5   1   6       12.54       10.80      0.80 o 
  -4   1   6      157.64      149.84      2.64 o 
  -3   1   6     1638.07     1650.03     19.29 o 
  -2   1   6       71.04       70.29      1.22 o 
  -1   1   6      861.43      837.96     11.83 o 
   0   1   6      256.21      276.33     13.02 o 
   1   1   6       24.74       27.45      1.58 o 
   2   1   6      157.61      156.75      4.06 o 
   3   1   6      196.12      191.77      5.21 o 
   4   1   6       22.56       24.42      1.89 o 
   5   1   6      359.84      352.26      9.15 o 
   6   1   6       59.55       62.41      3.26 o 
   7   1   6       10.30       12.56      2.32 o 
 -10   2   6       71.90       64.66      4.38 o 
  -9   2   6       30.48       30.00      2.44 o 
  -8   2   6      259.31      244.94      6.24 o 
  -7   2   6      149.12      147.12      3.68 o 
  -6   2   6      314.87      303.27      5.13 o 
  -5   2   6      158.91      157.17      3.03 o 
  -4   2   6      491.01      502.52      7.08 o 
  -3   2   6        5.87        9.01      0.85 o 
  -2   2   6     1210.72     1228.98     13.55 o 
  -1   2   6       29.72       39.25      1.41 o 
   0   2   6     1473.73     1333.79     59.90 o 
   1   2   6      113.02       99.96      2.96 o 
   2   2   6     1533.41     1534.14     50.95 o 
   3   2   6      257.60      252.17      5.10 o 
   4   2   6     1005.50      986.08     20.96 o 
   5   2   6       98.95       96.01      3.86 o 
   6   2   6      183.65      172.61      5.40 o 
 -10   3   6       68.97       67.29      4.60 o 
  -9   3   6       15.17       18.58      1.99 o 
  -8   3   6       53.33       52.57      2.29 o 
  -7   3   6      191.00      192.46      4.65 o 
  -6   3   6        5.14        5.86      0.78 o 
  -5   3   6      342.53      331.09      5.31 o 
  -4   3   6       52.13       48.58      1.47 o 
  -3   3   6        1.52        1.75      0.78 o 
  -2   3   6      395.78      374.94      4.93 o 
  -1   3   6      128.63      121.98      3.18 o 
   0   3   6      103.01      102.23      2.25 o 
   1   3   6      346.98      360.74      6.07 o 
   2   3   6       26.96       22.44      1.39 o 
   3   3   6       53.63       47.38      1.85 o 
   4   3   6       19.37       17.99      1.30 o 
   5   3   6       17.50       13.75      1.68 o 
   6   3   6        1.58        2.00      1.40 o 
 -10   4   6       30.67       35.24      3.01 o 
  -9   4   6        5.99        9.57      1.61 o 
  -8   4   6        0.71        1.64      0.98 o 
  -7   4   6       52.75       52.79      2.21 o 
  -6   4   6      290.68      298.92      6.23 o 
  -5   4   6       16.31       19.94      1.68 o 
  -4   4   6     1028.39     1062.41     14.42 o 
  -3   4   6      197.58      197.04      3.25 o 
  -2   4   6       34.71       37.45      1.12 o 
  -1   4   6      243.50      244.24      3.39 o 
   0   4   6       81.75       72.47      1.91 o 
   1   4   6        0.01        0.33      0.60 o 
   2   4   6      511.61      471.36     22.39 o 
   3   4   6       20.24       18.18      1.24 o 
   4   4   6       62.81       64.00      2.43 o 
   5   4   6       78.08       74.44      3.30 o 
   6   4   6       12.92       18.96      2.19 o 
  -9   5   6       11.72       11.26      2.16 o 
  -8   5   6       30.56       29.30      2.27 o 
  -7   5   6        2.85        4.62      2.20 o 
  -6   5   6       16.79       14.50      1.20 o 
  -5   5   6      301.36      291.10      9.83 o 
  -4   5   6       78.87       86.94      2.25 o 
  -3   5   6      131.14      121.79      2.42 o 
  -2   5   6        6.03        8.02      0.74 o 
  -1   5   6       98.60       85.48      1.73 o 
   0   5   6        9.30       16.37      1.09 o 
   1   5   6      786.93      800.19     13.50 o 
   2   5   6       10.42        9.96      1.29 o 
   3   5   6      198.64      198.31      4.74 o 
   4   5   6        0.47        1.72      1.19 o 
   5   5   6        8.99       11.96      1.71 o 
   6   5   6        3.07        5.62      2.54 o 
  -9   6   6        0.97        1.06      1.40 o 
  -8   6   6       25.19       24.19      3.20 o 
  -7   6   6        0.00       -0.52      1.01 o 
  -6   6   6      131.98      132.78      4.54 o 
  -5   6   6        0.95        0.20      0.65 o 
  -4   6   6       56.99       51.97      1.93 o 
  -3   6   6        1.85        1.83      0.61 o 
  -2   6   6       53.85       44.24      1.59 o 
  -1   6   6       83.63       88.58      2.08 o 
   0   6   6      631.38      574.69      8.28 o 
   1   6   6      282.94      278.45      5.54 o 
   2   6   6      249.01      231.85      5.08 o 
   3   6   6       57.91       57.62      2.18 o 
   4   6   6       33.31       29.54      2.17 o 
   5   6   6        0.25        2.28      1.79 o 
   6   6   6        0.87        0.70      1.58 o 
  -9   7   6        3.30        1.64      1.56 o 
  -8   7   6       14.91       16.46      2.17 o 
  -7   7   6       46.54       46.19      2.88 o 
  -6   7   6       49.23       50.96      2.65 o 
  -5   7   6        5.43        7.96      1.41 o 
  -4   7   6       23.46       28.67      1.85 o 
  -3   7   6        5.66        5.77      0.78 o 
  -2   7   6        0.16        3.78      1.33 o 
  -1   7   6      323.01      328.14      5.55 o 
   0   7   6        0.94        0.99      0.56 o 
   1   7   6      541.76      529.98     10.21 o 
   2   7   6        1.43        3.58      0.92 o 
   3   7   6       10.28       10.93      1.22 o 
   4   7   6        8.87       11.50      1.46 o 
   5   7   6        0.19        1.91      2.67 o 
  -8   8   6       12.92       17.58      2.30 o 
  -7   8   6       21.42       24.15      2.36 o 
  -6   8   6        5.78        6.20      1.35 o 
  -5   8   6        0.12        0.97      0.90 o 
  -4   8   6       75.53       76.99      3.06 o 
  -3   8   6       94.84      103.23      2.56 o 
  -2   8   6      627.07      611.13      9.80 o 
  -1   8   6      350.86      349.80      6.63 o 
   0   8   6      240.44      221.55      4.30 o 
   1   8   6      115.65      112.00      3.17 o 
   2   8   6        1.32        1.07      0.84 o 
   3   8   6      100.76       99.59      3.89 o 
   4   8   6        9.03        8.54      1.59 o 
   5   8   6      127.34      135.41      8.44 o 
  -8   9   6       63.65       66.92      3.82 o 
  -7   9   6       14.70       15.61      3.30 o 
  -6   9   6       82.99       84.16      3.82 o 
  -5   9   6      315.52      317.76     16.35 o 
  -4   9   6       97.95      101.60      4.04 o 
  -3   9   6      154.36      160.60      4.12 o 
  -2   9   6      237.18      244.94      4.99 o 
  -1   9   6        0.06       -0.06      0.57 o 
   0   9   6      192.98      196.11      4.16 o 
   1   9   6       26.22       24.20      1.86 o 
   2   9   6       47.47       48.06      2.30 o 
   3   9   6       28.53       26.09      2.73 o 
   4   9   6       25.03       28.25      2.96 o 
  -7  10   6       26.23       35.33      4.38 o 
  -6  10   6       41.05       42.39      3.11 o 
  -5  10   6       65.58       67.72      3.00 o 
  -4  10   6        4.73        8.42      1.60 o 
  -3  10   6      157.11      154.90      4.83 o 
  -2  10   6        2.99        5.67      1.12 o 
  -1  10   6       90.01       95.86      2.70 o 
   0  10   6      328.44      313.54      6.97 o 
   1  10   6       35.70       40.04      2.30 o 
   2  10   6      212.49      201.32      6.35 o 
   3  10   6       54.70       49.75      3.68 o 
  -6  11   6       21.07       21.98      2.17 o 
  -5  11   6       12.03       16.22      2.20 o 
  -4  11   6       37.05       34.37      2.28 o 
  -3  11   6       39.12       41.12      2.79 o 
  -2  11   6      130.77      131.80      4.75 o 
  -1  11   6        2.41        4.62      1.73 o 
   0  11   6      133.03      133.61      4.12 o 
   1  11   6       25.90       28.14      2.31 o 
   2  11   6      114.98      117.98      4.81 o 
   3  11   6      147.84      156.73      6.99 o 
  -5  12   6      223.87      219.68      8.38 o 
  -4  12   6       41.67       40.12      2.93 o 
  -3  12   6      106.26      100.98      4.54 o 
  -2  12   6       62.85       64.83      3.23 o 
  -1  12   6        4.91        7.27      4.35 o 
   0  12   6        0.95        1.00      1.36 o 
   1  12   6       31.63       26.83      2.40 o 
  -2  13   6      109.43      114.84      7.62 o 
  -1  13   6      199.61      210.61     11.11 o 
 -10   1   7        5.33        5.00      1.94 o 
  -9   1   7       30.85       25.34      2.19 o 
  -8   1   7       10.57       12.92      1.37 o 
  -7   1   7       11.70        9.35      1.00 o 
  -6   1   7        2.80        3.31      0.78 o 
  -5   1   7      134.42      139.18      3.25 o 
  -4   1   7       32.55       36.64      1.35 o 
  -3   1   7       24.40       28.65      1.24 o 
  -2   1   7      362.03      374.35     11.41 o 
  -1   1   7      107.60      103.83      3.15 o 
   0   1   7      315.10      311.76      8.38 o 
   1   1   7      122.84      124.76      3.90 o 
   2   1   7      129.39      116.12      4.82 o 
   3   1   7       63.43       69.59      2.91 o 
   4   1   7       27.72       25.48      2.15 o 
   5   1   7       20.44       22.83      1.88 o 
   6   1   7        0.75        2.34      1.29 o 
 -10   2   7       31.13       27.86      2.48 o 
  -9   2   7      130.33      129.93      4.72 o 
  -8   2   7       37.64       34.51      2.05 o 
  -7   2   7      154.05      149.29      4.06 o 
  -6   2   7       80.54       77.87      2.83 o 
  -5   2   7       23.25       23.08      1.23 o 
  -4   2   7      105.70      113.29      2.38 o 
  -3   2   7      353.91      340.63      5.01 o 
  -2   2   7      678.98      680.07     10.28 o 
  -1   2   7      162.81      158.48      2.93 o 
   0   2   7      418.20      422.14      8.75 o 
   1   2   7       11.01       11.70      1.29 o 
   2   2   7      544.27      498.02     39.77 o 
   3   2   7      148.07      144.11      4.58 o 
   4   2   7       29.95       26.72      1.85 o 
   5   2   7      208.82      203.72      6.20 o 
   6   2   7        0.02        0.75      1.54 o 
 -10   3   7       33.03       34.93      4.00 o 
  -9   3   7        6.31        7.65      1.67 o 
  -8   3   7      222.86      228.31      5.73 o 
  -7   3   7        0.04        0.39      0.68 o 
  -6   3   7      556.99      556.95      8.92 o 
  -5   3   7      189.99      193.78      3.83 o 
  -4   3   7     1114.68     1153.35     16.28 o 
  -3   3   7        6.68       10.37      0.99 o 
  -2   3   7     1343.55     1384.63     20.73 o 
  -1   3   7       57.77       54.54      1.87 o 
   0   3   7      428.01      450.04     10.30 o 
   1   3   7        3.27        7.95      1.16 o 
   2   3   7      207.30      225.75      5.82 o 
   3   3   7       31.29       28.22      2.23 o 
   4   3   7      196.90      207.15      6.21 o 
   5   3   7        3.78        3.73      1.58 o 
   6   3   7       39.88       44.49      3.45 o 
  -9   4   7      175.08      159.52      5.77 o 
  -8   4   7       34.11       33.49      2.50 o 
  -7   4   7      250.22      234.72      6.84 o 
  -6   4   7       20.09       19.25      1.48 o 
  -5   4   7      107.37      101.35      2.43 o 
  -4   4   7       10.49       12.62      0.95 o 
  -3   4   7      277.49      270.05      4.56 o 
  -2   4   7        4.23        8.67      1.22 o 
  -1   4   7      972.57      987.47     16.15 o 
   0   4   7        6.13        6.79      0.83 o 
   1   4   7      752.18      731.97     12.36 o 
   2   4   7        3.92        5.27      1.29 o 
   3   4   7      332.45      300.76      7.71 o 
   4   4   7       14.41       14.29      1.58 o 
   5   4   7      146.17      139.09      6.35 o 
  -9   5   7        4.67        4.24      1.52 o 
  -8   5   7       72.28       88.15     12.31 o 
  -7   5   7       46.05       44.52      2.40 o 
  -6   5   7      312.83      304.16      6.75 o 
  -5   5   7        0.46        1.54      0.79 o 
  -4   5   7      637.64      637.38      9.74 o 
  -3   5   7       19.37       19.59      1.04 o 
  -2   5   7      554.71      557.62      9.69 o 
  -1   5   7        5.66        8.90      1.03 o 
   0   5   7      313.25      309.58      6.05 o 
   1   5   7        8.21       10.50      1.41 o 
   2   5   7      217.81      227.44      5.26 o 
   3   5   7        0.30        1.33      1.00 o 
   4   5   7      252.79      235.38     17.73 o 
   5   5   7       17.88       21.93      2.74 o 
  -9   6   7      138.62      129.91      5.74 o 
  -8   6   7       30.82       32.56      2.61 o 
  -7   6   7      410.97      403.84     11.26 o 
  -6   6   7       19.58       19.39      1.78 o 
  -5   6   7      776.58      765.52     14.34 o 
  -4   6   7        0.14        1.66      0.87 o 
  -3   6   7      466.49      463.18      7.42 o 
  -2   6   7       92.94       91.76      2.38 o 
  -1   6   7      695.06      677.54     12.25 o 
   0   6   7       16.56       16.67      1.31 o 
   1   6   7      886.05      892.16     16.52 o 
   2   6   7        1.95        4.55      0.96 o 
   3   6   7      138.67      139.79      4.82 o 
   4   6   7       56.08       55.99      3.79 o 
   5   6   7       31.36       28.05      2.70 o 
  -8   7   7       43.63       47.85      4.69 o 
  -7   7   7        0.89        2.29      1.27 o 
  -6   7   7      251.95      246.51      8.70 o 
  -5   7   7        2.78        2.61      0.84 o 
  -4   7   7      280.74      276.96      6.66 o 
  -3   7   7      311.09      320.81      5.84 o 
  -2   7   7       96.80       95.58      2.40 o 
  -1   7   7      164.60      182.53      4.35 o 
   0   7   7      268.65      253.89      5.66 o 
   1   7   7      135.79      117.43      3.51 o 
   2   7   7      313.12      301.51      7.05 o 
   3   7   7       13.72       14.81      1.72 o 
   4   7   7      129.31      145.46      6.56 o 
  -8   8   7       78.59       80.77      3.94 o 
  -7   8   7        1.45        0.79      1.14 o 
  -6   8   7       74.20       75.38      3.60 o 
  -5   8   7       20.25       21.73      1.89 o 
  -4   8   7        4.61        6.92      0.98 o 
  -3   8   7       80.46       80.97      2.59 o 
  -2   8   7       13.70       13.68      1.40 o 
  -1   8   7      130.79      121.60      3.62 o 
   0   8   7       12.89       14.25      1.38 o 
   1   8   7      126.29      115.86      3.61 o 
   2   8   7       36.81       33.35      1.97 o 
   3   8   7       33.87       33.20      3.01 o 
   4   8   7        0.89        6.80      5.39 o 
  -7   9   7       18.74       18.70      2.38 o 
  -6   9   7      112.07      106.94      5.57 o 
  -5   9   7        1.51        1.08      1.57 o 
  -4   9   7      155.32      142.30      5.03 o 
  -3   9   7       70.24       68.01      2.85 o 
  -2   9   7       16.81       14.58      1.28 o 
  -1   9   7       20.77       21.34      2.41 o 
   0   9   7       21.21       24.95      2.11 o 
   1   9   7        1.33        5.10      1.34 o 
   2   9   7      130.92      131.84      4.62 o 
   3   9   7       32.82       37.49      2.93 o 
  -6  10   7       32.85       33.68      2.64 o 
  -5  10   7       30.32       30.25      2.41 o 
  -4  10   7       28.14       27.37      2.15 o 
  -3  10   7        2.16        2.25      1.05 o 
  -2  10   7        0.21       -0.72      0.98 o 
  -1  10   7        8.66        9.47      1.43 o 
   0  10   7       12.56       18.21      2.01 o 
   1  10   7        6.75        9.74      1.51 o 
   2  10   7        4.65        8.75      1.85 o 
  -5  11   7       53.17       56.31      3.95 o 
  -4  11   7       11.02       14.11      2.13 o 
  -3  11   7        0.33        0.26      1.19 o 
  -2  11   7       23.78       28.02      2.56 o 
  -1  11   7        1.76        2.43      1.28 o 
   0  11   7       87.33       75.62      3.43 o 
   1  11   7       89.62       88.99      4.22 o 
  -3  12   7       36.39       41.93      3.79 o 
  -2  12   7        7.11       13.35      3.19 o 
  -1  12   7        8.81       10.34      2.83 o 
 -10   0   8      252.36      253.32     18.09 o 
  -9   0   8       47.34       44.75      6.26 o 
  -8   0   8      382.53      366.09     10.60 o 
  -7   0   8       92.72       83.45      3.65 o 
  -6   0   8      322.01      318.30      8.20 o 
  -5   0   8      158.44      146.48      4.54 o 
  -4   0   8      790.64      791.09     16.40 o 
  -3   0   8       21.14       21.11      1.84 o 
  -2   0   8     1612.17     1601.42     44.90 o 
  -1   0   8      127.11      123.55      5.46 o 
   0   0   8     1059.93     1029.18     41.74 o 
   1   0   8       77.94       83.91      4.48 o 
   2   0   8      738.15      698.90     22.84 o 
   3   0   8       77.82       73.59      5.04 o 
   4   0   8      730.07      735.96     27.08 o 
   5   0   8       11.53       11.50      2.87 o 
  -9   1   8       57.70       64.84      3.15 o 
  -8   1   8       21.72       19.00      1.66 o 
  -7   1   8      475.65      461.10      8.41 o 
  -6   1   8      261.15      249.95      4.90 o 
  -5   1   8      826.72      790.35     12.41 o 
  -4   1   8      103.37      100.32      2.36 o 
  -3   1   8      605.78      557.64     11.57 o 
  -2   1   8      108.02      117.39      4.28 o 
  -1   1   8      755.57      740.64     15.71 o 
   0   1   8       13.03       10.41      1.43 o 
   1   1   8      908.65      900.12     19.99 o 
   2   1   8       17.76       18.18      2.03 o 
   3   1   8      349.22      315.25      8.78 o 
   4   1   8       46.11       49.20      3.14 o 
   5   1   8       47.57       45.03      3.26 o 
  -9   2   8       43.61       37.53      2.78 o 
  -8   2   8      191.51      181.12      4.93 o 
  -7   2   8       61.19       60.87      2.41 o 
  -6   2   8      552.41      531.15      9.08 o 
  -5   2   8       76.55       74.79      2.07 o 
  -4   2   8     1176.90     1162.02     16.86 o 
  -3   2   8      100.49       92.19      2.38 o 
  -2   2   8     1404.11     1390.22     27.14 o 
  -1   2   8      426.96      418.80      9.74 o 
   0   2   8     1023.69     1026.46     22.04 o 
   1   2   8      522.07      507.09     11.80 o 
   2   2   8      516.96      521.38     13.01 o 
   3   2   8       30.59       29.13      2.33 o 
   4   2   8      244.63      246.51      7.97 o 
   5   2   8       20.57       22.05      2.50 o 
  -9   3   8      111.76      109.43      4.52 o 
  -8   3   8        7.95        9.13      1.40 o 
  -7   3   8      132.35      129.82      3.93 o 
  -6   3   8       17.50       19.44      1.30 o 
  -5   3   8      128.62      127.29      3.06 o 
  -4   3   8       15.47       15.49      1.16 o 
  -3   3   8      406.94      403.27      7.74 o 
  -2   3   8       59.74       55.23      2.40 o 
  -1   3   8      566.69      537.32     11.92 o 
   0   3   8      306.24      313.16      8.14 o 
   1   3   8      278.13      262.27      7.15 o 
   2   3   8      280.97      270.43      7.50 o 
   3   3   8      224.70      221.56      7.04 o 
   4   3   8       10.46       13.48      1.95 o 
   5   3   8      128.44      119.51      5.84 o 
  -9   4   8       37.46       35.69      3.11 o 
  -8   4   8       46.06       49.01      3.03 o 
  -7   4   8       15.28       18.90      2.36 o 
  -6   4   8      129.50      123.50      3.63 o 
  -5   4   8        0.30        0.02      0.49 o 
  -4   4   8      127.62      115.96      2.60 o 
  -3   4   8       80.68       71.82      2.22 o 
  -2   4   8      106.72       91.95      2.89 o 
  -1   4   8        7.52        7.68      1.19 o 
   0   4   8      148.58      140.83      4.44 o 
   1   4   8        3.04        4.82      1.61 o 
   2   4   8       59.52       58.61      3.13 o 
   3   4   8       25.79       26.64      2.30 o 
   4   4   8       35.04       42.01      2.67 o 
  -9   5   8       10.29       11.29      1.91 o 
  -8   5   8        8.64        9.49      1.61 o 
  -7   5   8       36.16       35.13      2.31 o 
  -6   5   8       32.98       29.32      1.85 o 
  -5   5   8      107.26       98.27      2.85 o 
  -4   5   8        3.08        5.39      1.18 o 
  -3   5   8      114.30      105.23      3.17 o 
  -2   5   8      170.21      170.08      4.01 o 
  -1   5   8       53.58       46.80      1.95 o 
   0   5   8        2.28        4.02      1.90 o 
   1   5   8       73.98       64.60      2.88 o 
   2   5   8        1.33        2.62      1.31 o 
   3   5   8       54.71       61.30      2.99 o 
   4   5   8       15.23       15.42      3.03 o 
  -8   6   8        2.24        2.81      1.34 o 
  -7   6   8        6.07        5.87      1.99 o 
  -6   6   8       11.86       10.48      1.48 o 
  -5   6   8        6.57        9.83      1.24 o 
  -4   6   8       38.04       33.28      1.42 o 
  -3   6   8       59.89       64.34      2.37 o 
  -2   6   8      161.72      152.09      4.03 o 
  -1   6   8       18.06       19.26      1.44 o 
   0   6   8       18.04       16.60      1.60 o 
   1   6   8       51.70       50.77      2.62 o 
   2   6   8       17.94       21.39      2.38 o 
   3   6   8        1.83        1.90      1.28 o 
   4   6   8        8.32       13.80      2.53 o 
  -8   7   8       33.81       30.24      2.64 o 
  -7   7   8       12.30       16.47      2.07 o 
  -6   7   8        8.91        9.17      1.66 o 
  -5   7   8       67.52       74.53      3.70 o 
  -4   7   8       79.37       78.22      3.18 o 
  -3   7   8      423.59      444.86      9.29 o 
  -2   7   8      212.68      206.61      5.13 o 
  -1   7   8      434.18      437.35      9.48 o 
   0   7   8        9.77       10.92      1.48 o 
   1   7   8       48.72       47.43      2.80 o 
   2   7   8        4.63        6.15      1.53 o 
   3   7   8        6.13       16.75      3.36 o 
  -7   8   8       71.32       65.84      3.82 o 
  -6   8   8        8.50       13.56      1.95 o 
  -5   8   8      134.65      140.36      5.45 o 
  -4   8   8        3.13        1.51      1.11 o 
  -3   8   8       23.87       27.27      3.26 o 
  -2   8   8        3.76       11.32      1.38 o 
  -1   8   8       25.66       23.57      1.72 o 
   0   8   8       39.55       46.46      2.25 o 
   1   8   8       25.34       26.10      2.23 o 
   2   8   8       12.30       12.56      2.04 o 
   3   8   8        1.85        1.93      1.60 o 
  -7   9   8      106.49      104.20      5.61 o 
  -6   9   8        6.42        7.87      1.95 o 
  -5   9   8      185.87      185.24      7.58 o 
  -4   9   8       18.28       15.10      2.36 o 
  -3   9   8      104.93      107.78      4.15 o 
  -2   9   8       16.49       16.12      2.88 o 
  -1   9   8       81.87       86.81      3.28 o 
   0   9   8       34.92       37.32      1.98 o 
   1   9   8      170.62      161.00      7.09 o 
   2   9   8        8.24       11.67      3.87 o 
  -5  10   8       17.19       20.89      3.69 o 
  -4  10   8      211.23      206.41      8.08 o 
  -3  10   8       35.52       34.84      3.65 o 
  -2  10   8      360.51      362.78     10.43 o 
  -1  10   8       15.04       12.47      1.67 o 
   0  10   8      148.96      151.52      6.75 o 
   1  10   8       66.89       71.96      4.26 o 
  -4  11   8       10.64       12.90      2.54 o 
  -3  11   8       48.48       56.49      5.21 o 
  -2  11   8       10.22        9.14      2.15 o 
  -1  11   8       67.83       73.62      5.53 o 
  -9   1   9       20.37       22.54      2.93 o 
  -8   1   9        0.70        1.98      0.97 o 
  -7   1   9        0.01       -0.74      0.77 o 
  -6   1   9        9.34       10.86      1.08 o 
  -5   1   9        4.90        6.00      0.94 o 
  -4   1   9       27.78       31.94      1.98 o 
  -3   1   9       59.06       59.93      2.60 o 
  -2   1   9      264.40      282.19      7.54 o 
  -1   1   9       17.51       19.12      1.79 o 
   0   1   9      285.84      283.55      8.14 o 
   1   1   9        0.01        0.83      1.32 o 
   2   1   9        6.63        7.06      1.51 o 
   3   1   9       40.25       43.73      2.62 o 
   4   1   9        1.37        1.98      1.36 o 
  -9   2   9        3.76        1.96      1.62 o 
  -8   2   9       86.47       80.29      3.67 o 
  -7   2   9       86.28       86.49      3.14 o 
  -6   2   9       74.86       70.86      2.20 o 
  -5   2   9      138.98      133.37      3.15 o 
  -4   2   9      213.78      208.25      4.87 o 
  -3   2   9      115.49      126.36      4.40 o 
  -2   2   9      144.61      153.81      5.12 o 
  -1   2   9      167.41      161.85      4.98 o 
   0   2   9        3.63        5.97      2.06 o 
   1   2   9       42.68       48.81      2.97 o 
   2   2   9       11.24       14.89      1.97 o 
   3   2   9       22.19       20.39      2.09 o 
   4   2   9       61.63       63.30      3.73 o 
  -9   3   9       26.19       26.42      2.93 o 
  -8   3   9       68.22       63.53      3.38 o 
  -7   3   9        7.57        7.28      1.18 o 
  -6   3   9      106.06      104.81      2.83 o 
  -5   3   9        4.60        8.47      2.49 o 
  -4   3   9       15.37       17.93      1.31 o 
  -3   3   9      261.23      270.98      6.99 o 
  -2   3   9       46.86       49.02      2.55 o 
  -1   3   9      176.97      185.95      5.69 o 
   0   3   9      161.79      168.76      5.50 o 
   1   3   9       30.91       27.86      2.17 o 
   2   3   9       14.63       18.45      2.29 o 
   3   3   9       94.23       88.46      4.34 o 
  -8   4   9      130.80      137.70      5.46 o 
  -7   4   9       68.25       70.47      3.05 o 
  -6   4   9      155.87      155.53      4.77 o 
  -5   4   9       82.90       79.64      2.45 o 
  -4   4   9      126.15      137.63      3.82 o 
  -3   4   9      156.11      158.42      4.10 o 
  -2   4   9      119.54      122.94      5.09 o 
  -1   4   9      266.58      264.88      7.57 o 
   0   4   9       52.94       61.50      2.86 o 
   1   4   9      139.59      139.46      5.02 o 
   2   4   9       78.90       90.77      4.12 o 
   3   4   9       96.78      104.87      4.85 o 
  -8   5   9       56.70       52.52      3.35 o 
  -7   5   9       96.00       95.60      4.13 o 
  -6   5   9      124.63      126.38      5.61 o 
  -5   5   9      199.01      199.18      5.87 o 
  -4   5   9      127.95      136.85      3.81 o 
  -3   5   9      185.19      185.17      4.78 o 
  -2   5   9       33.44       38.10      2.17 o 
  -1   5   9      220.71      230.83      6.88 o 
   0   5   9       36.16       40.28      2.68 o 
   1   5   9      102.71       99.12      4.34 o 
   2   5   9       77.70       77.83      3.69 o 
   3   5   9        8.77       11.19      2.00 o 
  -8   6   9        8.01       10.09      2.76 o 
  -7   6   9       80.61       87.49      4.95 o 
  -6   6   9       83.58       83.12      4.20 o 
  -5   6   9       61.36       56.44      3.79 o 
  -4   6   9       29.38       32.33      1.75 o 
  -3   6   9      234.39      231.74      6.69 o 
  -2   6   9       14.42       17.96      1.79 o 
  -1   6   9       87.02       85.52      3.60 o 
   0   6   9      166.07      165.16      5.57 o 
   1   6   9        0.19       -0.11      1.09 o 
   2   6   9      131.64      138.99      5.64 o 
  -7   7   9       32.58       29.57      3.26 o 
  -6   7   9       13.17       15.08      1.92 o 
  -5   7   9       60.88       67.01      3.86 o 
  -4   7   9       45.95       47.90      2.61 o 
  -3   7   9       28.05       29.89      1.89 o 
  -2   7   9      237.96      234.89      7.33 o 
  -1   7   9      174.16      165.87      5.66 o 
   0   7   9      160.03      150.47      5.21 o 
   1   7   9      133.54      129.69      4.84 o 
   2   7   9       61.88       70.52      4.39 o 
  -6   8   9      141.74      139.38      6.57 o 
  -5   8   9      207.95      197.36      8.26 o 
  -4   8   9       74.42       68.30      3.25 o 
  -3   8   9      196.08      186.46      6.22 o 
  -2   8   9        4.98       10.19      1.66 o 
  -1   8   9       12.63       17.56      2.06 o 
   0   8   9       76.53       79.29      4.04 o 
   1   8   9       33.23       32.57      4.32 o 
  -5   9   9        0.37        1.14      1.72 o 
  -4   9   9        5.40        9.88      2.45 o 
  -3   9   9       20.67       21.61      2.91 o 
  -2   9   9       47.07       48.84      3.71 o 
  -1   9   9        0.88       -0.26      1.09 o 
   0   9   9       46.73       50.74      3.35 o 
  -4  10   9        0.25        1.54      1.89 o 
  -3  10   9       14.99       13.90      3.27 o 
  -2  10   9       13.55       13.80      3.23 o 
  -8   0  10       82.87       80.11      8.23 o 
  -7   0  10       93.54       90.00      5.58 o 
  -6   0  10      341.21      336.95     13.61 o 
  -5   0  10        9.31        6.61      3.07 o 
  -4   0  10       56.16       46.05      3.88 o 
  -3   0  10      107.62      117.13      7.36 o 
  -2   0  10       76.71       82.05      5.49 o 
  -1   0  10      243.54      229.50      9.77 o 
   0   0  10      536.41      541.21     20.78 o 
   1   0  10       50.23       52.08      4.75 o 
   2   0  10      163.50      157.53      9.18 o 
  -8   1  10       36.98       41.41      4.22 o 
  -7   1  10      173.65      164.45      6.37 o 
  -6   1  10      140.82      142.86      4.90 o 
  -5   1  10      293.98      291.27      7.94 o 
  -4   1  10      462.09      464.71     11.72 o 
  -3   1  10      217.96      219.46      6.98 o 
  -2   1  10      332.04      327.96      8.76 o 
  -1   1  10      324.40      332.75     10.94 o 
   0   1  10      167.62      178.86      5.96 o 
   1   1  10      144.92      136.38      5.59 o 
   2   1  10      319.59      329.17     10.33 o 
  -8   2  10       58.57       52.17      3.72 o 
  -7   2  10       18.36       20.35      2.22 o 
  -6   2  10      149.06      143.82      5.22 o 
  -5   2  10        7.53       12.17      1.74 o 
  -4   2  10       55.13       51.60      2.77 o 
  -3   2  10        6.35        5.62      1.38 o 
  -2   2  10        4.67        9.00      2.78 o 
  -1   2  10       15.85       18.24      3.51 o 
   0   2  10       32.94       37.16      2.96 o 
   1   2  10       74.42       80.84      3.89 o 
   2   2  10       83.34       85.23      4.51 o 
  -8   3  10       41.73       35.56      4.70 o 
  -7   3  10       19.74       22.38      1.96 o 
  -6   3  10       43.45       48.38      5.04 o 
  -5   3  10       61.27       57.60      3.08 o 
  -4   3  10       27.15       29.78      3.25 o 
  -3   3  10      337.89      332.01      9.25 o 
  -2   3  10      150.56      152.17      5.33 o 
  -1   3  10      266.27      263.02      7.75 o 
   0   3  10      114.51      105.00      4.48 o 
   1   3  10       43.01       32.38      2.54 o 
   2   3  10        0.33        2.04      1.39 o 
  -8   4  10        6.00       10.08      3.42 o 
  -7   4  10        0.42        1.32      1.32 o 
  -6   4  10        3.20        3.40      1.49 o 
  -5   4  10       17.94       19.00      1.91 o 
  -4   4  10       41.85       37.51      3.36 o 
  -3   4  10        0.12        1.76      1.24 o 
  -2   4  10       15.21       12.77      1.55 o 
  -1   4  10        0.82        1.08      1.27 o 
   0   4  10       29.50       30.91      2.53 o 
   1   4  10       17.55       19.04      2.36 o 
   2   4  10       16.46       24.16      2.64 o 
  -7   5  10        5.40       11.04      2.98 o 
  -6   5  10        3.84        5.44      1.89 o 
  -5   5  10        7.19       14.62      2.30 o 
  -4   5  10       20.26       16.98      1.83 o 
  -3   5  10       19.44       16.49      1.81 o 
  -2   5  10       46.65       52.81      3.85 o 
  -1   5  10        0.03        0.40      1.07 o 
   0   5  10       21.13       26.10      2.26 o 
   1   5  10        0.15        0.57      1.33 o 
  -7   6  10       44.94       50.32      4.06 o 
  -6   6  10       24.40       26.87      3.89 o 
  -5   6  10      197.43      203.04      7.94 o 
  -4   6  10        0.89        3.96      3.07 o 
  -3   6  10      236.92      234.50      7.53 o 
  -2   6  10        0.44        0.27      1.08 o 
  -1   6  10       37.46       41.80      3.00 o 
   0   6  10       35.88       41.23      3.08 o 
   1   6  10       29.09       30.79      2.89 o 
  -6   7  10        0.02       -2.21      2.34 o 
  -5   7  10       29.98       32.21      3.70 o 
  -4   7  10        1.40       -1.08      1.59 o 
  -3   7  10       49.91       57.96      5.44 o 
  -2   7  10      106.13      108.29      7.57 o 
  -1   7  10       28.75       34.79      2.90 o 
   0   7  10      174.48      176.34      6.64 o 
  -5   8  10      382.46      395.46     18.98 o 
  -4   8  10      132.19      136.49      8.89 o 
  -3   8  10      283.70      265.17     10.08 o 
  -2   8  10       81.34       84.05      5.24 o 
  -1   8  10      245.10      245.51      8.64 o 
  -7   1  11        2.93        2.97      1.80 o 
  -6   1  11       26.82       30.59      2.61 o 
  -5   1  11       17.35       22.72      3.75 o 
  -4   1  11       25.55       28.55      2.57 o 
  -3   1  11       42.12       44.23      2.86 o 
  -2   1  11        9.07       11.61      2.64 o 
  -1   1  11        4.71        7.64      1.87 o 
   0   1  11        8.87       11.40      1.77 o 
   1   1  11       19.41       24.29      2.77 o 
  -7   2  11       72.19       64.47      4.49 o 
  -6   2  11      102.96      111.72      5.96 o 
  -5   2  11        2.61        3.97      1.42 o 
  -4   2  11      164.75      168.13      6.04 o 
  -3   2  11       82.09       75.13      4.00 o 
  -2   2  11       92.17       86.01      4.60 o 
  -1   2  11       37.33       42.31      2.97 o 
   0   2  11       30.03       33.15      2.75 o 
   1   2  11       33.90       34.08      2.91 o 
  -7   3  11       56.64       62.08      4.39 o 
  -6   3  11       19.68       22.56      2.86 o 
  -5   3  11       61.23       65.05      4.42 o 
  -4   3  11        8.24        8.24      1.75 o 
  -3   3  11       56.54       60.46      3.88 o 
  -2   3  11       11.28       12.72      1.88 o 
  -1   3  11      144.85      145.72      5.61 o 
   0   3  11       32.87       35.50      3.10 o 
  -6   4  11       45.14       47.83      5.64 o 
  -5   4  11       24.27       30.32      3.02 o 
  -4   4  11       20.11       23.66      2.43 o 
  -3   4  11       10.55       13.20      1.74 o 
  -2   4  11       60.85       70.12      3.99 o 
  -1   4  11       26.22       30.71      2.65 o 
   0   4  11       86.35       96.06      4.69 o 
  -6   5  11       24.26       22.27      3.92 o 
  -5   5  11      185.75      187.33      7.54 o 
  -4   5  11       31.68       27.36      3.50 o 
  -3   5  11      225.69      215.70      7.88 o 
  -2   5  11       17.50       20.13      2.45 o 
  -1   5  11       97.36       89.37      4.68 o 
  -5   6  11        2.40        0.41      2.13 o 
  -4   6  11      134.69      136.58      6.81 o 
  -3   6  11       21.34       24.32      2.96 o 
  -2   6  11      249.55      254.51      9.06 o 
  -5   0  12      168.57      166.06      9.71 o 
  -4   0  12      228.21      216.11     10.64 o 
  -3   0  12       91.14       94.78      7.01 o 
  -2   0  12      127.90      125.90      8.56 o 
  -5   1  12        8.82       12.06      2.00 o 
  -4   1  12       62.25       70.87      4.28 o 
  -3   1  12       98.93      102.53      4.94 o 
  -2   1  12      161.91      178.88      7.12 o 
  -5   2  12      124.35      130.85      6.54 o 
  -4   2  12      208.72      207.32      8.10 o 
  -3   2  12      119.29      119.78      5.42 o 
  -2   2  12      112.87      117.10      5.80 o 
  -4   3  12       30.93       27.34      3.28 o 
  -3   3  12        1.49        6.43      2.21 o 
                                                 
